# Supplementary material for: Interfacial water confers transcription factors with dinucleotide specificity
Source: Nat Struct Mol Biol. 2025 Jan 3;32(4):650–61. doi: 10.1038/s41594-024-01449-6 (PMC11996681; doi:10.1038/s41594-024-01449-6)
Supplement: Supplementary file 3 — DNA shape and width of grooves calculated with w3DNA (http://web.x3dna.org/)1: The values calculated for the ideal B-shape DNA are presented on the left side tables; the values calculated for the DNA presented in the structures solved in this study are presented in the right side tables. Classification of each dinucleotide step in a right-handed nucleic acid structure: A-like, B-like, TA-like or other cases. Minor and major groove widths: direct P–P distances and refined P–P distances that take into account the directions of the sugar–phosphate backbones. Note that the resulting calculations for the BARHL2–DNA structures, which contained four subunits per asymmetric unit, were collected into one table. Sequence information for DNA ligands: This table contains the information of all oligonucleotides used in NCAP-SELEX and free-DNA SELEX. The PCR primers are used to amplify lig147 and lig200 between [file 41594_2024_1449_MOESM3_ESM.xlsx]

## Sheet: Supplementary Table 1
Supplementary Table 1.DNA shape and groove’s width calculated with w3DNA (http://web.x3dna.org/) 1.
The values calculated for the ideal B-shape DNA are presented on the left side tables, the values calculated for the DNA presented in the structures solved in this study are presented in the right side tables. Classification of each dinucleotide step in a right-handed nucleic acid structure: A- like; B-like; TA-like, or other cases. Minor and major groove widths: direct P-P distances and refined …
MYF5:DNAGT/AC										DNA from the solved structure
step	Xp	Yp	Zp	XpH	YpH	ZpH	Form			step	Xp	Yp	Zp	XpH	YpH	ZpH	Form
1	GC/GC	-2.25	8.72	0.21	-2.07	8.72	-0.41	B		1	GC/GC	-1.78	8.60	-0.16	-1.55	8.59	-0.42	B
2	CG/CG	-2.27	8.72	0.21	-2.21	8.71	-0.50	B		2	CG/CG	-2.47	8.68	-0.46	-1.17	8.70	0.09	B
3	GC/GC	-2.25	8.72	0.21	-2.07	8.72	-0.41	B		3	GC/GC	-3.05	9.10	0.53	-4.21	9.10	0.53
4	CA/TG	-2.24	8.72	0.21	-2.17	8.71	-0.48	B		4	CG/CG	-2.60	8.99	0.53	-2.12	8.86	1.58
5	AA/TT	-2.22	8.72	0.21	-2.14	8.71	-0.45	B		5	GT/AC	-3.45	9.14	0.71	-7.08	8.95	1.97
6	AC/GT	-2.24	8.72	0.21	-2.12	8.71	-0.43	B		6	TC/GA	-3.25	9.08	0.57	-4.94	8.97	1.50
7	CA/TG	-2.24	8.72	0.21	-2.17	8.71	-0.48	B		7	CA/TG	-2.32	8.79	0.97	-2.21	8.51	2.43
8	AG/CT	-2.24	8.72	0.21	-2.18	8.71	-0.47	B		8	AG/CT	-2.88	9.08	0.88	-3.93	9.08	0.80
9	GC/GC	-2.25	8.72	0.21	-2.07	8.72	-0.41	B		9	GC/GC	-2.78	9.09	1.43	-4.52	8.82	2.60
10	CT/AG	-2.25	8.72	0.21	-2.18	8.71	-0.47	B		10	CT/AG	-2.87	9.11	0.83	-3.82	9.13	0.66
11	TG/CA	-2.24	8.72	0.21	-2.17	8.71	-0.48	B		11	TG/CA	-2.25	8.91	0.89	-1.93	8.70	2.13
12	GA/TC	-2.23	8.72	0.21	-2.10	8.71	-0.43	B		12	GA/TC	-3.09	9.16	0.58	-4.66	9.07	1.39
13	AC/GT	-2.24	8.72	0.21	-2.12	8.71	-0.43	B		13	AC/GT	-3.48	9.12	0.50	-6.71	9.06	1.20	B
14	CG/CG	-2.27	8.72	0.21	-2.21	8.71	-0.50	B		14	CG/CG	-2.67	8.82	0.31	-2.64	8.62	1.92	B
15	GC/GC	-2.25	8.72	0.21	-2.07	8.72	-0.41	B		15	GC/GC	-3.10	9.00	0.15	-4.35	9.00	0.19	B
16	CG/CG	-2.27	8.72	0.21	-2.21	8.71	-0.50	B		16	CG/CG	-3.00	8.92	-0.35	-3.97	8.50	2.71	B
17	GT/AC	-2.24	8.72	0.21	-2.12	8.72	-0.43	B		17	GT/AC	-3.27	9.00	-0.08	-3.78	9.00	-0.11	B
Model										Solved structure
		Minor Groove		Major Groove
		P-P	Refined	P-P	Refined
1	GC/GC	---	---	---	---					1	GC/GC	---	---	---	---
2	CG/CG	---	---	---	---					2	CG/CG	---	---	---	---
3	GC/GC	11.5	---	17.2	---					3	GC/GC	13.5	---	16.51	---
4	CG/CG	11.5	11.5	17.2	17.2					4	CG/CG	13.9	13.7	17.9	17.5
5	GT/AC	11.5	11.5	17.2	17.2					5	GT/AC	14.3	14.1	17.3	16.7
6	TC/GA	11.5	11.5	17.2	17.2					6	TC/GA	13.8	13.5	17.7	17.1
7	CA/TG	11.5	11.5	17.2	17.2					7	CA/TG	13.7	13.5	17.8	17.3
8	AG/CT	11.5	11.5	17.2	17.2					8	AG/CT	13.9	13.7	17.6	17.2
9	GC/GC	11.5	11.5	17.2	17.2					9	GC/GC	13.8	13.7	16.5	15.9
10	CT/AG	11.5	11.5	17.2	17.2					10	CT/AG	13.7	13.6	17.6	17.4
11	TG/CA	11.5	11.5	17.2	17.2					11	TG/CA	13.5	13.3	17.8	17.4
12	GA/TC	11.5	11.5	17.2	17.2					12	GA/TC	13.5	13.4	17.7	17.1
13	AC/GT	11.5	11.5	17.2	17.2					13	AC/GT	14.0	13.8	17.2	16.5
14	CG/CG	11.5	11.5	17.2	17.2					14	CG/CG	13.2	13.0	17.7	17.2
15	GC/GC	11.5	---	17.2	---					15	GC/GC	13.0	---	18.0	---
16	CG/CG	---	---	---	---					16	CG/CG	---	---	---	---
17	GT/AC	---	---	---	---					17	GT/AC	---	---	---	---
MYF5:DNAAA/AC
Model of the ideal B-shape DNA										DNA from the solved structure
step	Xp	Yp	Zp	XpH	YpH	ZpH	Form			step	Xp	Yp	Zp	XpH	YpH	ZpH	Form
1	GC/GC	-2.25	8.72	0.21	-2.07	8.72	-0.41	B		1	GC/GC	-2.78	9.13	0.41	-3.62	9.13	0.33	B
2	CG/CG	-2.27	8.72	0.21	-2.21	8.71	-0.50	B		2	CG/CG	-2.12	9.02	0.35	-1.08	8.99	0.83	B
3	GC/GC	-2.25	8.72	0.21	-2.07	8.72	-0.41	B		3	GC/GC	-3.27	9.19	0.47	-5.27	9.12	1.18	B
4	CA/TG	-2.24	8.72	0.21	-2.17	8.71	-0.48	B		4	CA/TG	-3.11	9.01	0.25	-3.62	8.92	1.28	B
5	AA/TT	-2.22	8.72	0.21	-2.14	8.71	-0.45	B		5	AA/TT	-3.29	9.21	0.32	-5.64	8.93	2.27	B
6	AC/GT	-2.24	8.72	0.21	-2.12	8.71	-0.43	B		6	AC/GT	-2.88	9.33	0.90	-5.17	9.25	1.48
7	CA/TG	-2.24	8.72	0.21	-2.17	8.71	-0.48	B		7	CA/TG	-2.11	8.83	1.12	-2.13	8.58	2.39
8	AG/CT	-2.24	8.72	0.21	-2.18	8.71	-0.47	B		8	AG/CT	-2.89	9.26	0.74	-4.59	9.17	1.50
9	GC/GC	-2.25	8.72	0.21	-2.07	8.72	-0.41	B		9	GC/GC	-2.94	9.18	0.50	-3.88	9.14	1.02
10	CT/AG	-2.25	8.72	0.21	-2.18	8.71	-0.47	B		10	CT/AG	-2.87	9.02	0.71	-4.61	8.94	1.42
11	TG/CA	-2.24	8.72	0.21	-2.17	8.71	-0.48	B		11	TG/CA	-2.10	8.95	0.73	-1.44	8.79	1.83
12	GA/TC	-2.23	8.72	0.21	-2.10	8.71	-0.43	B		12	GA/TC	-3.11	9.26	0.69	-5.49	9.07	1.98
13	AC/GT	-2.24	8.72	0.21	-2.12	8.71	-0.43	B		13	AC/GT	-3.56	9.20	0.26	-6.24	9.10	1.38
14	CG/CG	-2.27	8.72	0.21	-2.21	8.71	-0.50	B		14	CG/CG	-2.56	9.01	0.68	-3.19	8.83	1.94
15	GC/GC	-2.25	8.72	0.21	-2.07	8.72	-0.41	B		15	GC/GC	-3.01	9.05	0.75	-4.96	8.96	1.48
16	CG/CG	-2.27	8.72	0.21	-2.21	8.71	-0.50	B		16	CG/CG	-2.77	8.96	-0.03	-2.20	8.94	0.62	B
17	GT/AC	-2.24	8.72	0.21	-2.12	8.72	-0.43	B		17	GT/AC	-3.56	9.19	-0.30	-4.91	9.16	0.79	B
Model										Solved structure
		Minor Groove		Major Groove						1	GC/GC	---	---	---	---
		P-P	Refined	P-P	Refined					2	CG/CG	---	---	---	---
1	GC/GC	---	---	---	---					3	GC/GC	13.6	---	17.6	---
2	CG/CG	---	---	---	---					4	CA/TG	14.5	14.2	17.1	15.9
3	GC/GC	11.5	---	17.2	---					5	AA/TT	14.9	14.5	17.1	15.8
4	CA/TG	11.5	11.5	17.2	17.2					6	AC/GT	14.0	13.8	17.8	17.2
5	AA/TT	11.5	11.5	17.2	17.2					7	CA/TG	13.7	13.6	19.0	18.6
6	AC/GT	11.5	11.5	17.2	17.2					8	AG/CT	14.3	14.1	16.7	16.2
7	CA/TG	11.5	11.5	17.2	17.2					9	GC/GC	14.4	14.2	15.6	15.2
8	AG/CT	11.5	11.5	17.2	17.2					10	CT/AG	13.9	13.8	17.7	17.3
9	GC/GC	11.5	11.5	17.2	17.2					11	TG/CA	13.6	13.5	18.1	17.6
10	CT/AG	11.5	11.5	17.2	17.2					12	GA/TC	14.1	13.9	17.3	16.6
11	TG/CA	11.5	11.5	17.2	17.2					13	AC/GT	14.1	13.8	17.6	16.7
12	GA/TC	11.5	11.5	17.2	17.2					14	CG/CG	13.1	12.8	17.7	16.9
13	AC/GT	11.5	11.5	17.2	17.2					15	GC/GC	13.1	---	18.4	---
14	CG/CG	11.5	11.5	17.2	17.2					16	CG/CG	---	---	---	---
15	GC/GC	11.5	---	17.2	---					17	GT/AC	---	---	---	---
16	CG/CG	---	---	---	---
17	GT/AC	---	---	---	---
BARHL2:DNAAC
Model of the ideal B-shape DNA										DNA from the solved structure
step	Xp	Yp	Zp	XpH	YpH	ZpH	Form			step	Xp	Yp	Zp	XpH	YpH	ZpH	Form
1	CG/CG	-2.27	8.72	0.21	-2.21	8.71	-0.50	B		1	CG/CG	-2.83	8.76	-1.05	-1.74	8.82	-0.12
2	GC/GC	-2.25	8.72	0.21	-2.07	8.72	-0.41	B		2	GC/GC	-3.31	9.07	-0.94	-3.78	9.12	0.13	B
3	CT/AG	-2.24	8.72	0.21	-2.18	8.71	-0.47	B		3	CT/AG	-3.45	8.69	-0.31	-4.50	8.43	2.09	B
4	TA/TA	-2.22	8.72	0.21	-2.12	8.71	-0.46	B		4	TA/TA	-3.21	8.63	-0.33	-3.20	8.59	0.85	B
5	AA/TT	-2.22	8.72	0.21	-2.14	8.71	-0.45	B		5	AA/TT	-3.49	8.88	-0.67	-4.12	8.90	-0.38	B
6	AA/TT	-2.22	8.72	0.21	-2.14	8.71	-0.45	B		6	AA/TT	-3.15	8.88	0.23	-4.30	8.87	0.54	B
7	AC/GT	-2.24	8.72	0.21	-2.12	8.72	-0.43	B		7	AC/GT	-3.36	9.23	-0.38	-4.44	9.24	-0.27	B
8	CG/CG	-2.27	8.72	0.21	-2.21	8.71	-0.50	B		8	CG/CG	-2.86	9.21	-0.57	-3.83	8.97	2.14	B
9	GG/CC	-2.26	8.72	0.21	-2.14	8.71	-0.45	B		9	GG/CC	-3.23	9.11	0.06	-5.09	9.01	1.34	B
10	GT/AC	-2.24	8.72	0.21	-2.12	8.71	-0.43	B		10	GT/AC	-3.04	9.09	0.35	-4.23	9.10	-0.15	B
11	TT/AA	-2.22	8.72	0.21	-2.14	8.71	-0.45	B		11	TT/AA	-3.12	9.16	-0.31	-3.63	9.08	-1.24	B
																		B
Model										Solved structure									P	Diff Minor Groove (Model-Real st)
		Minor Groove		Major Groove								Minor Groove		Major Groove							P-P	Refined
		P-P	Refined	P-P	Refined							P-P	Refined	P-P	Refined				1	CG/CG	---	---
1	CG/CG	---	---	---	---					1	CG/CG	---	---	---	---				2	GC/GC	---	---
2	GC/GC	---	---	---	---					2	GC/GC	---	---	---	---				3	CT/AG	0.4	---
3	CT/AG	11.5	---	17.2	---					3	CT/AG	11.9	---	18.8	---				4	TA/TA	0.8	0.9
4	TA/TA	11.5	11.5	17.2	17.2					4	TA/TA	10.7	10.6	17.7	17.6				5	AA/TT	1.1	1.2
5	AA/TT	11.5	11.5	17.2	17.2					5	AA/TT	10.4	10.3	19.5	19.5				6	AA/TT	1.2	1.3
6	AA/TT	11.5	11.5	17.2	17.2					6	AA/TT	10.3	10.2	18.6	18.2				7	AC/GT	-0.7	-0.7
7	AC/GT	11.5	11.5	17.2	17.2					7	AC/GT	12.2	12.2	17.8	16.4				8	CG/CG	-1.7	-1.7
8	CG/CG	11.5	11.5	17.2	17.2					8	CG/CG	13.2	13.2	16.6	15.5				9	GG/CC	0.5	---
9	GG/CC	11.5	---	17.2	---					9	GG/CC	11.0	---	18.6	---				10	GT/AC	---	---
10	GT/AC	---	---	---	---					10	GT/AC	---	---	---	---				11	TT/AA	---	---
11	TT/AA	---	---	---	---					11	TT/AA	---	---	---	---
BARHL2:DNATT
step	Xp	Yp	Zp	XpH	YpH							Minor Groove		Major Groove
1	CG/CG	-2.70	8.84	-0.45	-2.21							P-P	Refined	P-P	Refined
2	GC/GC	-3.28	9.07	-0.81	-3.41	ZpH	Form			2	GC/GC	---	---	---	---
3	CT/AG	-3.30	8.67	-0.18	-4.24	8.85	0.30	B		3	CT/AG	12.1	---	17.5	---
4	TA/TA	-3.40	8.59	-0.39	-3.64	9.09	-0.51	B		4	TA/TA	11.0	10.9	19.4	19.1
5	AA/TT	-3.55	8.78	-0.26	-4.44	8.43	1.99	B		5	AA/TT	10.5	10.3	19.4	19.2
6	AT/AT	-3.95	8.89	-0.14	-6.10	8.57	0.65	B		6	AT/AT	10.6	10.4	17.4	16.9
7	TT/AA	-3.54	8.91	-0.58	-4.32	8.77	0.48	B		7	TT/AA	12.1	11.8	18.3	17.2
8	TG/CA	-3.16	8.86	-0.72	-3.23	8.88	0.28	B		8	TG/CA	13.4	13.2	17.0	16.1
9	GC/GC	-3.12	9.15	-0.12	-4.04	8.93	0.16	B		9	GC/GC	13.0	---	17.5	---
10	CT/AG	-2.30	8.95	0.94	-3.63	8.83	1.02	B		10	CT/AG	---	---	---	---
11	TC/GA	-2.98	9.13	-0.11	-2.73	9.14	0.55	B		11	TC/GA	---	---	---	---
12	CC/GG	---	---	---	---	8.82	1.79			12	CC/GG	---	---	---	---
13	CG/CG	-2.72	8.88	-0.63	-1.96	9.12	-0.40			13	CG/CG	---	---	---	---
14	GC/GC	-3.23	9.00	-1.04	-2.89	---	---	---		14	GC/GC	---	---	---	---
15	CT/AG	-3.27	8.67	-0.24	-4.38	8.90	-0.14	B		15	CT/AG	12.0	---	18.0	---
16	TA/TA	-3.50	8.57	-0.51	-4.09	9.00	-0.99	B		16	TA/TA	11.2	11.0	18.6	18.3
17	AA/TT	-3.62	8.70	-0.27	-4.60	8.40	2.15	B		17	AA/TT	10.9	10.6	18.9	18.7
18	AT/AT	-3.80	8.86	0.10	-5.93	8.52	1.03	B		18	AT/AT	10.9	10.6	17.7	17.1
19	TT/AA	-3.38	9.02	-0.45	-4.14	8.68	0.63	B		19	TT/AA	12.3	12.1	18.3	17.6
20	TG/CA	-3.20	8.99	-0.46	-3.73	8.85	0.51	B		20	TG/CA	13.4	13.3	18.9	18.0
21	GC/GC	-3.06	9.12	0.17	-4.10	9.03	0.13	B		21	GC/GC	13.0	---	17.8	---
22	CT/AG	-2.84	9.12	0.49	-4.48	8.94	1.05	B		22	CT/AG	---	---	---	---
23	TC/GA	-3.16	9.02	-0.10	-2.96	9.09	0.79	B		23	TC/GA	---	---	---	---
24	CC/GG	---	---	---	---	8.96	1.78	B		24	CC/GG	---	---	---	---
25	CG/CG	-2.87	8.73	-0.48	-2.50	9.02	-0.27	B		25	CG/CG	---	---	---	---
26	GC/GC	-3.17	9.06	-0.78	-3.22	---	---	---		26	GC/GC	---	---	---	---
27	CT/AG	-3.32	8.74	-0.27	-4.10	8.74	0.22	B		27	CT/AG	11.6	---	18.2	---
28	TA/TA	-3.53	8.53	-0.60	-3.63	9.07	-0.68	B		28	TA/TA	11.0	10.9	19.2	19.0
29	AA/TT	-3.51	8.84	-0.22	-4.39	8.63	1.38	B		29	AA/TT	10.4	10.3	18.9	18.8
30	AT/AT	-3.82	8.89	-0.07	-5.80	8.54	0.47	B		30	AT/AT	10.7	10.5	17.8	17.3
31	TT/AA	-3.36	8.98	-0.61	-4.11	8.82	0.54	B		31	TT/AA	12.3	12.1	18.0	16.7
32	TG/CA	-3.03	8.98	-0.62	-4.04	8.89	0.20	B		32	TG/CA	13.4	13.1	16.7	15.3
33	GC/GC	-3.07	9.07	-0.01	-4.21	9.00	0.02	B		33	GC/GC	13.6	---	16.9	---
34	CT/AG	-2.78	9.25	0.23	-4.35	8.71	2.25	B		34	CT/AG	---	---	---	---
35	TC/GA	-2.78	9.20	-0.20	-2.65	9.03	0.93	B		35	TC/GA	---	---	---	---
36	CC/GG	---	---	---	---	9.08	1.75	B		36	CC/GG	---	---	---	---
37	CG/CG	-3.17	8.74	-1.34	-3.00	9.18	-0.53	B		37	CG/CG	---	---	---	---
38	GC/GC	-2.80	9.00	-0.52	-2.06	---	---	---		38	GC/GC	---	---	---	---
39	CT/AG	-3.57	8.86	-0.31	-5.13	8.84	-0.46	B		39	CT/AG	11.6	---	21.8	---
40	TA/TA	-3.72	8.62	-0.51	-4.05	8.90	-1.48	B		40	TA/TA	11.0	10.8	21.0	21.0
41	AA/TT	-3.51	8.77	-0.17	-4.30	8.66	1.86	B		41	AA/TT	10.2	9.9	19.0	19.0
42	AT/AT	-3.94	8.87	-0.13	-6.00	8.63	-0.14	B		42	AT/AT	10.5	10.3	17.6	17.1
43	TT/AA	-3.43	8.95	-0.54	-4.01	8.75	0.56	B		43	TT/AA	12.2	12.1	17.8	16.7
44	TG/CA	-3.06	8.97	-0.80	-3.22	8.87	0.19	B		44	TG/CA	13.7	13.5	17.0	15.9
45	GC/GC	-2.91	9.15	-0.03	-3.84	8.96	-0.00	B		45	GC/GC	13.3	---	16.7	---
46	CT/AG	-2.42	9.10	0.48	-3.69	8.88	1.50	B		46	CT/AG	---	---	---	---
47	TC/GA	-2.77	9.12	-0.13	-2.52	9.13	0.61	B		47	TC/GA	---	---	---	---
						9.00	1.45	B
						9.10	-0.62	B
BARHL2:DNAAT												Minor Groove		Major Groove
step	Xp	Yp	Zp	XpH	YpH							P-P	Refined	P-P	Refined
1	CG/CG	-2.58	8.75	-0.15	-2.00					1	CG/CG	---	---	---	---
2	GC/GC	-3.18	9.17	-0.70	-3.37	ZpH	Form			2	GC/GC	---	---	---	---
3	CT/AG	-3.36	8.75	-0.39	-3.99	8.74	0.45	B		3	CT/AG	12.0	---	17.3	---
4	TA/TA	-3.31	8.62	-0.55	-3.37	9.19	-0.33	B		4	TA/TA	10.9	10.8	17.8	17.6
5	AA/TT	-3.37	8.93	-0.62	-3.59	8.60	1.64	B		5	AA/TT	10.0	10.0	19.1	19.0
6	AA/TT	-3.37	8.85	-0.08	-4.47	8.60	0.80	B		6	AA/TT	9.8	9.7	18.2	17.8
7	AT/AT	-3.39	9.16	-0.53	-4.54	8.92	-0.83	B		7	AT/AT	11.8	11.8	17.9	16.6
8	TG/CA	-3.08	9.13	-0.62	-4.45	8.85	0.23	B		8	TG/CA	12.8	12.8	16.9	15.8
9	GG/CC	-3.01	9.06	0.29	-4.89	9.17	-0.44	B		9	GG/CC	11.3	---	18.7	---
10	GT/AC	-3.02	9.01	0.36	-4.46	8.90	2.11	B		10	GT/AC	---	---	---	---
11	TT/AA	-3.05	9.21	-0.41	-3.53	8.96	1.38	B		11	TT/AA	---	---	---	---
12	TC/GA	---	---	---	---	8.99	0.61	B		12	TC/GA	---	---	---	---
13	CG/CG	-2.39	8.82	-0.31	-1.13	9.17	-0.94	B		13	CG/CG	---	---	---	---
14	GC/GC	-3.12	9.15	-0.89	-2.97	---	---	---		14	GC/GC	---	---	---	---
15	CT/AG	-3.15	8.77	-0.31	-3.08	8.79	-0.83	B		15	CT/AG	11.2	---	17.7	---
16	TA/TA	-3.23	8.63	-0.56	-2.82	9.15	-0.90	B		16	TA/TA	10.4	10.4	18.4	18.4
17	AA/TT	-3.26	8.97	-0.52	-3.40	8.74	0.68	B		17	AA/TT	10.1	10.1	19.5	19.5
18	AA/TT	-3.24	8.81	0.11	-4.38	8.65	0.09	B		18	AA/TT	9.9	9.8	18.6	18.3
19	AT/AT	-3.46	9.12	-0.56	-4.73	8.93	-0.96	B		19	AT/AT	11.8	11.7	17.8	16.4
20	TG/CA	-3.25	9.00	-0.71	-4.82	8.80	0.44	B		20	TG/CA	13.1	12.9	16.7	15.4
21	GG/CC	-3.28	9.06	0.03	-5.38	9.13	-0.43	B		21	GG/CC	11.7	---	18.9	---
22	GT/AC	-3.02	9.05	0.45	-4.50	8.72	2.35	B		22	GT/AC	---	---	---	---
23	TT/AA	-3.38	9.12	-0.43	-3.84	8.95	1.37	B		23	TT/AA	---	---	---	---
24	TC/GA	---	---	---	---	9.02	0.83	B		24	TC/GA	---	---	---	---
25	CG/CG	-2.98	8.91	-0.74	-2.44	9.08	-0.92	B		25	CG/CG	---	---	---	---
26	GC/GC	-3.42	9.12	-0.83	-3.65	---	---	---		26	GC/GC	---	---	---	---
27	CT/AG	-3.45	8.68	-0.26	-4.02	8.94	0.10	B		27	CT/AG	11.9	---	18.9	---
28	TA/TA	-3.33	8.63	-0.37	-3.32	9.15	-0.38	B		28	TA/TA	10.9	10.8	18.4	18.3
29	AA/TT	-3.49	8.87	-0.49	-3.88	8.54	1.51	B		29	AA/TT	10.5	10.4	19.3	19.3
30	AA/TT	-3.42	8.75	-0.01	-4.62	8.59	0.87	B		30	AA/TT	10.1	9.9	18.6	18.2
31	AT/AT	-3.47	9.13	-0.45	-4.57	8.86	-0.59	B		31	AT/AT	11.6	11.5	18.1	16.7
32	TG/CA	-3.36	9.00	-0.78	-4.75	8.74	0.41	B		32	TG/CA	12.3	12.3	17.1	16.1
33	GG/CC	-3.19	9.19	-0.03	-4.98	9.13	-0.50	B		33	GG/CC	10.4	---	19.0	---
34	GT/AC	-3.06	9.02	0.09	-4.37	8.82	1.94	B		34	GT/AC	---	---	---	---
35	TT/AA	-3.17	9.24	-0.77	-3.63	9.16	0.71	B		35	TT/AA	---	---	---	---
36	TC/GA	---	---	---	---	9.02	0.21	B		36	TC/GA	---	---	---	---
37	CG/CG	-2.51	8.76	-0.02	-1.51	9.19	-1.23	B		37	CG/CG	---	---	---	---
38	GC/GC	-3.47	9.03	-1.03	-3.35	---	---	---		38	GC/GC	---	---	---	---
39	CT/AG	-3.33	8.85	-0.35	-3.31	8.76	-0.34	B		39	CT/AG	11.3	---	18.6	---
40	TA/TA	-3.44	8.54	-0.61	-2.89	9.03	-1.07	B		40	TA/TA	10.5	10.5	18.9	18.9
41	AA/TT	-3.33	8.87	-0.47	-3.48	8.86	0.27	B		41	AA/TT	10.1	10.1	19.1	19.0
42	AA/TT	-3.19	8.82	0.20	-4.29	8.57	-0.03	B		42	AA/TT	9.6	9.6	18.3	18.0
43	AT/AT	-3.39	9.15	-0.41	-4.60	8.85	-0.79	B		43	AT/AT	11.9	11.8	17.7	16.4
44	TG/CA	-3.20	9.09	-0.65	-4.84	8.81	0.45	B		44	TG/CA	13.9	13.6	17.0	15.9
45	GG/CC	-3.14	9.19	0.21	-5.51	9.15	-0.37	B		45	GG/CC	13.1	---	19.3	---
46	GT/AC	-2.69	9.13	0.75	-4.46	8.77	2.48	B		46	GT/AC	---	---	---	---
47	TT/AA	-2.91	9.36	-0.17	-3.61	9.03	1.73	B		47	TT/AA	---	---	---	---
						9.04	1.48
						9.35	-0.41
BARHL2:DNATC												Minor Groove		Major Groove
step	Xp	Yp	Zp	XpH	YpH							P-P	Refined	P-P	Refined
1	CG/CG	-2.62	8.81	-0.56	-2.19					1	CG/CG	---	---	---	---
2	GC/GC	-3.30	9.10	-0.78	-3.79	ZpH	Form			2	GC/GC	---	---	---	---
3	CT/AG	-3.40	8.70	-0.16	-4.62	8.81	0.47	B		3	CT/AG	12.2	---	17.9	---
4	TA/TA	-3.47	8.56	-0.33	-3.86	9.13	-0.26	B		4	TA/TA	11.0	10.9	19.5	19.3
5	AA/TT	-3.55	8.82	-0.24	-4.41	8.43	2.10	B		5	AA/TT	10.5	10.3	19.4	19.3
6	AT/AT	-3.83	8.87	-0.21	-5.77	8.52	0.87	B		6	AT/AT	10.9	10.6	18.1	17.7
7	TC/GA	-3.26	8.96	-0.44	-4.15	8.82	0.23	B		7	TC/GA	12.5	12.3	17.9	16.7
8	CG/CG	-2.84	9.06	-0.50	-3.05	8.87	0.25	B		8	CG/CG	13.0	12.9	16.9	16.1
9	GG/CC	-2.97	9.02	0.17	-4.65	8.97	0.32	B		9	GG/CC	12.0	---	18.0	---
10	GT/AC	-2.92	9.17	0.17	-4.20	8.98	1.29	B		10	GT/AC	---	---	---	---
11	TT/AA	-2.97	9.31	-0.34	-3.00	8.85	1.79	B		11	TT/AA	---	---	---	---
12	TC/GA	---	---	---	---	9.17	0.09	B		12	TC/GA	---	---	---	---
13	CG/CG	-2.61	8.87	-0.76	-1.98	9.29	-0.69	B		13	CG/CG	---	---	---	---
14	GC/GC	-3.19	9.06	-0.88	-3.41	---	---	---		14	GC/GC	---	---	---	---
15	CT/AG	-3.28	8.69	-0.08	-4.69	8.90	0.26	B		15	CT/AG	12.0	---	18.1	---
16	TA/TA	-3.50	8.55	-0.53	-3.81	9.09	-0.36	B		16	TA/TA	11.1	10.9	18.7	18.4
17	AA/TT	-3.64	8.75	-0.30	-4.63	8.35	2.36	B		17	AA/TT	11.0	10.7	19.0	18.6
18	AT/AT	-3.73	8.91	-0.09	-5.79	8.52	0.88	B		18	AT/AT	11.1	10.9	17.5	16.9
19	TC/GA	-3.14	9.07	-0.28	-4.14	8.75	0.30	B		19	TC/GA	12.4	12.3	18.3	17.7
20	CG/CG	-2.75	9.04	-0.15	-3.29	8.90	0.45	B		20	CG/CG	13.1	13.0	18.6	17.9
21	GG/CC	-2.97	9.13	0.20	-5.02	9.06	0.51	B		21	GG/CC	12.8	---	17.6	---
22	GT/AC	-3.29	9.27	0.02	-4.65	8.94	1.32	B		22	GT/AC	---	---	---	---
23	TT/AA	-2.98	8.95	-0.09	-2.92	8.86	2.23	B		23	TT/AA	---	---	---	---
24	TC/GA	---	---	---	---	9.27	0.19	B		24	TC/GA	---	---	---	---
25	CG/CG	-2.73	8.63	-0.51	-2.51	8.94	-0.35	B		25	CG/CG	---	---	---	---
26	GC/GC	-3.08	9.11	-0.67	-3.53	---	---	---		26	GC/GC	---	---	---	---
27	CT/AG	-3.33	8.68	-0.15	-4.37	8.64	0.26	B		27	CT/AG	11.6	---	18.2	---
28	TA/TA	-3.49	8.46	-0.57	-3.51	9.13	-0.24	B		28	TA/TA	11.1	11.0	18.9	18.7
29	AA/TT	-3.60	8.81	-0.27	-4.50	8.51	1.71	B		29	AA/TT	10.5	10.3	18.8	18.6
30	AT/AT	-3.73	8.91	-0.15	-5.44	8.47	0.55	B		30	AT/AT	10.6	10.4	18.1	17.7
31	TC/GA	-3.21	8.96	-0.40	-4.03	8.81	0.20	B		31	TC/GA	12.3	12.1	17.8	16.6
32	CG/CG	-2.72	9.05	-0.41	-3.68	8.91	0.16	B		32	CG/CG	13.4	13.2	16.5	15.5
33	GG/CC	-2.93	9.14	0.06	-5.05	8.96	0.17	B		33	GG/CC	13.3	---	17.4	---
34	GT/AC	-2.93	9.34	-0.07	-4.29	8.71	2.49	B		34	GT/AC	---	---	---	---
35	TT/AA	-2.82	9.27	-0.39	-3.24	8.80	2.47	B		35	TT/AA	---	---	---	---
36	TC/GA	---	---	---	---	9.34	0.10	B		36	TC/GA	---	---	---	---
37	CG/CG	-2.62	8.70	-0.80	-2.09	9.27	-0.36	B		37	CG/CG	---	---	---	---
38	GC/GC	-2.93	9.21	-0.59	-2.78	---	---	---		38	GC/GC	---	---	---	---
39	CT/AG	-3.25	8.78	-0.06	-4.19	8.74	-0.14	B		39	CT/AG	11.6	---	20.1	---
40	TA/TA	-3.67	8.53	-0.48	-4.07	9.17	-1.07	B		40	TA/TA	11.3	11.1	20.8	20.8
41	AA/TT	-3.54	8.71	-0.17	-4.23	8.64	1.52	B		41	AA/TT	10.6	10.4	18.9	18.8
42	AT/AT	-3.91	8.83	-0.21	-5.76	8.54	0.16	B		42	AT/AT	10.9	10.6	18.2	17.9
43	TC/GA	-3.11	8.96	-0.27	-3.68	8.71	0.20	B		43	TC/GA	12.4	12.2	17.5	16.3
44	CG/CG	-2.65	9.02	-0.28	-3.39	8.83	0.12	B		44	CG/CG	13.3	13.2	16.4	15.5
45	GG/CC	-3.06	9.13	0.06	-4.90	8.97	0.11	B		45	GG/CC	12.4	---	17.2	---
46	GT/AC	-3.01	9.17	0.04	-3.97	8.67	2.51	B		46	GT/AC	---	---	---	---
47	TT/AA	-3.04	9.16	-0.51	-3.21	8.93	1.89	B		47	TT/AA	---	---	---	---
						9.16	-0.38	B
						9.13	-0.88	B
BARHL2:DNATG												Minor Groove		Major Groove
step	Xp	Yp	Zp	XpH	YpH							P-P	Refined	P-P	Refined
1	CG/CG	-2.86	8.82	-1.00	-2.02					1	CG/CG	---	---	---	---
2	GC/GC	-3.33	9.05	-0.84	-3.99	ZpH	Form			2	GC/GC	---	---	---	---
3	CT/AG	-3.46	8.68	-0.16	-4.64	8.87	0.22	B		3	CT/AG	12.0	---	18.8	---
4	TA/TA	-3.47	8.57	-0.51	-3.38	9.09	0.23	B		4	TA/TA	10.8	10.7	18.7	18.3
5	AA/TT	-3.54	8.73	-0.55	-4.45	8.34	2.40	B		5	AA/TT	10.3	10.1	17.2	17.2
6	AT/AT	-3.56	8.89	-0.24	-5.46	8.58	0.31	B		6	AT/AT	9.2	9.0	18.1	18.0
7	TG/CA	-2.97	8.78	-0.29	-2.92	8.75	0.32	B		7	TG/CA	11.0	10.8	18.0	16.9
8	GG/CC	-4.17	8.56	-1.89	-3.80	8.89	0.30	B		8	GG/CC	13.8	13.7	16.5	15.6
9	GG/CC	-3.33	9.09	-0.27	-5.03	8.73	0.94	B		9	GG/CC	12.1	---	18.2	---
10	GT/AC	-2.98	8.95	0.49	-4.41	8.76	-0.40	B		10	GT/AC	---	---	---	---
11	TT/AA	-3.04	9.11	-0.29	-3.55	8.98	1.40	B		11	TT/AA	---	---	---	---
						8.95	0.53	B
						9.05	-1.06	B
BARHL2:DNAGT												Minor Groove		Major Groove
step	Xp	Yp	Zp	XpH	YpH							P-P	Refined	P-P	Refined
1	CG/CG	-2.55	8.62	-0.42	-1.81					1	CG/CG	---	---	---	---
2	GC/GC	-3.16	9.12	-0.45	-3.45	ZpH	Form			2	GC/GC	---	---	---	---
3	CT/AG	-3.28	8.73	0.11	-3.75	8.63	-0.06	B		3	CT/AG	11.6	---	19.6	---
4	TA/TA	-3.57	8.47	-0.41	-3.14	9.13	-0.10	B		4	TA/TA	11.2	11.1	19.8	19.8
5	AA/TT	-3.39	8.79	-0.47	-3.84	8.70	0.73	B		5	AA/TT	10.5	10.3	19.1	19.1
6	AG/CT	-3.43	8.63	0.25	-4.81	8.47	-0.52	B		6	AG/CT	10.1	9.9	18.4	18.0
7	GT/AC	-3.25	9.11	0.10	-4.96	8.80	-0.35	B		7	GT/AC	11.7	11.6	17.6	16.2
8	TG/CA	-3.19	9.02	-0.38	-4.09	8.60	0.76	B		8	TG/CA	13.2	13.1	16.8	15.6
9	GG/CC	-3.23	9.13	0.40	-5.03	9.09	0.60	B		9	GG/CC	11.6	---	18.1	---
10	GT/AC	-2.82	9.04	0.44	-4.03	8.91	1.42	B		10	GT/AC	---	---	---	---
11	TT/AA	-3.02	9.14	-0.46	-3.25	9.04	1.31	B		11	TT/AA	---	---	---	---
12	TC/GA	---	---	---	---	9.04	0.22	B		12	TC/GA	---	---	---	---
13	CG/CG	-2.78	8.71	-0.58	-2.22	9.09	-1.09	B		13	CG/CG	---	---	---	---
14	GC/GC	-3.43	9.11	-0.49	-4.39	---	---	---		14	GC/GC	---	---	---	---
15	CT/AG	-3.22	8.65	0.11	-3.96	8.72	0.31	B		15	CT/AG	12.1	---	18.6	---
16	TA/TA	-3.22	8.57	-0.25	-2.89	9.12	0.42	B		16	TA/TA	10.9	10.8	18.1	18.1
17	AA/TT	-3.35	8.83	-0.43	-3.88	8.53	1.41	B		17	AA/TT	10.2	10.1	19.4	19.4
18	AG/CT	-3.26	8.69	0.28	-4.78	8.57	0.10	B		18	AG/CT	10.1	9.9	18.6	18.1
19	GT/AC	-3.51	9.10	-0.30	-5.45	8.84	-0.26	B		19	GT/AC	12.0	11.9	17.8	16.3
20	TG/CA	-3.28	9.00	-0.55	-3.96	8.65	0.92	B		20	TG/CA	12.8	12.7	17.2	16.2
21	GG/CC	-3.07	9.07	0.58	-4.76	9.10	0.35	B		21	GG/CC	10.9	---	18.9	---
22	GT/AC	-2.96	8.91	0.55	-4.20	9.00	0.60	B		22	GT/AC	---	---	---	---
23	TT/AA	-3.04	9.10	-0.21	-3.20	8.98	1.43			23	TT/AA	---	---	---	---
24	TC/GA	---	---	---	---	8.93	0.22			24	TC/GA	---	---	---	---
25	CG/CG	-2.68	8.75	-0.52	-1.73	9.06	-0.84			25	CG/CG	---	---	---	---
26	GC/GC	-3.34	9.04	-0.44	-4.15	---	---	---		26	GC/GC	---	---	---	---
27	CT/AG	-3.16	8.68	0.32	-4.07	8.77	-0.15	B		27	CT/AG	12.0	---	19.0	---
28	TA/TA	-3.41	8.56	-0.33	-3.52	9.04	0.39	B		28	TA/TA	11.2	11.1	17.9	17.8
29	AA/TT	-3.51	8.73	-0.60	-4.09	8.52	1.69	B		29	AA/TT	10.9	10.7	18.8	18.8
30	AG/CT	-3.34	8.59	0.32	-4.85	8.54	0.57	B		30	AG/CT	10.6	10.3	18.4	17.8
31	GT/AC	-3.39	9.13	-0.10	-5.22	8.75	-0.28	B		31	GT/AC	11.8	11.7	18.3	17.0
32	TG/CA	-3.21	9.05	-0.19	-4.22	8.53	1.09	B		32	TG/CA	12.4	12.3	17.6	16.7
33	GG/CC	-3.36	9.10	0.38	-5.21	9.12	0.44	B		33	GG/CC	11.1	---	18.7	---
34	GT/AC	-2.93	8.98	0.50	-4.27	9.01	0.82	B		34	GT/AC	---	---	---	---
35	TT/AA	-3.05	9.10	-0.12	-3.30	9.00	1.36	B		35	TT/AA	---	---	---	---
36	TC/GA	---	---	---	---	8.99	0.42			36	TC/GA	---	---	---	---
37	CG/CG	-3.06	8.35	-1.07	-2.45	9.08	-0.62			37	CG/CG	---	---	---	---
38	GC/GC	-3.41	8.96	-0.53	-4.24	---	---	---		38	GC/GC	---	---	---	---
39	CT/AG	-3.32	8.65	0.07	-3.82	8.40	-0.57	B		39	CT/AG	11.2	---	19.1	---
40	TA/TA	-3.42	8.51	-0.28	-3.26	8.97	0.17	B		40	TA/TA	11.2	11.2	18.2	18.2
41	AA/TT	-3.42	8.78	-0.41	-4.05	8.62	0.66	B		41	AA/TT	10.6	10.5	19.1	19.1
42	AG/CT	-3.30	8.68	0.30	-4.75	8.50	0.47	B		42	AG/CT	10.2	9.9	18.5	18.0
43	GT/AC	-3.45	9.10	-0.18	-5.37	8.79	-0.07	B		43	GT/AC	12.0	11.8	17.8	16.4
44	TG/CA	-3.17	9.05	-0.25	-4.54	8.64	0.85	B		44	TG/CA	13.4	13.2	17.1	15.9
45	GG/CC	-2.95	9.09	0.66	-4.82	9.09	0.48	B		45	GG/CC	12.9	---	18.3	---
46	GT/AC	-2.71	9.22	0.61	-4.32	8.92	1.58	B		46	GT/AC	---	---	---	---
47	TT/AA	-2.72	9.19	-0.04	-3.10	8.87	2.09			47	TT/AA	---	---	---	---
						9.18	1.02
						9.18	-0.43
BARHL2:DNAGC												Minor Groove		Major Groove
step	Xp	Yp	Zp	XpH	YpH							P-P	Refined	P-P	Refined
1	CG/CG	-3.04	8.82	-0.61	-2.51					1	CG/CG	---	---	---	---
2	GC/GC	-3.31	9.11	-0.64	-3.90	ZpH	Form			2	GC/GC	---	---	---	---
3	CT/AG	-3.34	8.73	0.02	-4.27	8.84	0.14	B		3	CT/AG	12.2	---	18.6	---
4	TA/TA	-3.20	8.62	-0.16	-2.89	9.13	0.25	B		4	TA/TA	10.9	10.8	17.8	17.7
5	AA/TT	-3.31	8.84	-0.34	-3.92	8.59	1.52	B		5	AA/TT	10.3	10.2	18.9	18.9
6	AG/CT	-3.22	8.69	0.33	-4.98	8.61	0.42	B		6	AG/CT	10.4	10.3	18.5	18.2
7	GC/GC	-3.30	9.16	-0.35	-4.64	8.84	-0.31	B		7	GC/GC	12.4	12.3	17.9	16.4
8	CG/CG	-3.06	9.00	-0.56	-3.45	8.63	1.08	B		8	CG/CG	13.3	13.2	16.8	15.8
9	GG/CC	-3.21	9.11	0.10	-4.72	9.16	0.26	B		9	GG/CC	11.2	---	18.4	---
10	GT/AC	-3.03	9.04	0.34	-4.54	8.84	1.76	B		10	GT/AC	---	---	---	---
11	TT/AA	-3.12	9.13	-0.40	-3.57	9.10	0.50	B		11	TT/AA	---	---	---	---
12	TC/GA	---	---	---	---	9.04	0.24	B		12	TC/GA	---	---	---	---
13	CG/CG	-2.58	8.70	-0.44	-1.55	9.10	-0.85	B		13	CG/CG	---	---	---	---
14	GC/GC	-3.05	9.13	-0.63	-3.17	---	---	---		14	GC/GC	---	---	---	---
15	CT/AG	-3.19	8.71	0.01	-3.36	8.71	-0.22	B		15	CT/AG	11.7	---	17.8	---
16	TA/TA	-3.09	8.64	-0.10	-2.40	9.14	-0.25	B		16	TA/TA	10.5	10.5	18.0	17.9
17	AA/TT	-3.25	8.93	-0.16	-3.83	8.69	0.54	B		17	AA/TT	10.1	10.1	19.3	19.2
18	AG/CT	-3.25	8.73	0.44	-5.14	8.64	-0.03	B		18	AG/CT	10.4	10.3	18.8	18.4
19	GC/GC	-3.34	9.14	-0.25	-4.87	8.92	-0.32	B		19	GC/GC	12.6	12.4	17.7	16.1
20	CG/CG	-2.99	8.97	-0.50	-3.66	8.67	1.14	B		20	CG/CG	14.0	13.7	16.7	15.5
21	GG/CC	-3.09	9.13	0.23	-4.98	9.13	0.51	B		21	GG/CC	13.0	---	18.0	---
22	GT/AC	-2.87	9.18	0.31	-4.69	8.72	2.15	B		22	GT/AC	---	---	---	---
23	TT/AA	-2.75	9.24	-0.04	-3.44	9.03	1.37	B		23	TT/AA	---	---	---	---
24	TC/GA	---	---	---	---	9.15	0.84	B		24	TC/GA	---	---	---	---
25	CG/CG	-3.02	8.84	-0.80	-2.34	9.23	-0.17	B		25	CG/CG	---	---	---	---
26	GC/GC	-3.29	9.05	-0.62	-3.75	---	---	---		26	GC/GC	---	---	---	---
27	CT/AG	-3.34	8.67	0.08	-4.22	8.88	-0.14	B		27	CT/AG	12.0	---	19.1	---
28	TA/TA	-3.33	8.56	-0.18	-3.03	9.07	0.15	B		28	TA/TA	10.9	10.8	17.7	17.7
29	AA/TT	-3.42	8.81	-0.34	-4.05	8.54	1.45	B		29	AA/TT	10.3	10.2	19.0	19.0
30	AG/CT	-3.26	8.68	0.42	-5.07	8.55	0.45	B		30	AG/CT	10.3	10.1	18.7	18.3
31	GC/GC	-3.39	9.14	-0.31	-4.83	8.81	-0.28	B		31	GC/GC	12.3	12.2	17.9	16.4
32	CG/CG	-3.14	8.90	-0.63	-3.46	8.62	1.14	B		32	CG/CG	13.0	13.0	16.8	15.8
33	GG/CC	-3.20	9.09	0.05	-4.56	9.14	0.38	B		33	GG/CC	10.6	---	18.4	---
34	GT/AC	-3.01	9.05	0.24	-4.44	8.79	1.49	B		34	GT/AC	---	---	---	---
35	TT/AA	-3.06	9.14	-0.47	-3.51	9.09	0.22	B		35	TT/AA	---	---	---	---
36	TC/GA	---	---	---	---	9.05	0.05	B		36	TC/GA	---	---	---	---
37	CG/CG	-2.30	8.75	-0.25	-1.16	9.11	-0.85	B		37	CG/CG	---	---	---	---
38	GC/GC	-3.03	9.06	-0.85	-2.59	---	---	---		38	GC/GC	---	---	---	---
39	CT/AG	-3.09	8.81	0.08	-3.14	8.75	-0.19	B		39	CT/AG	11.3	---	18.5	---
40	TA/TA	-3.32	8.58	-0.31	-2.46	9.02	-1.17	B		40	TA/TA	10.6	10.6	18.4	18.4
41	AA/TT	-3.29	8.85	-0.30	-3.89	8.81	0.21	B		41	AA/TT	10.3	10.2	18.8	18.8
42	AG/CT	-3.11	8.72	0.49	-4.94	8.57	-0.56	B		42	AG/CT	10.2	10.1	18.3	18.0
43	GC/GC	-3.20	9.15	-0.12	-4.71	8.85	-0.26	B		43	GC/GC	12.5	12.4	17.6	16.1
44	CG/CG	-2.92	8.98	-0.38	-3.53	8.65	1.16	B		44	CG/CG	14.0	13.9	16.8	15.7
45	GG/CC	-3.11	9.13	0.28	-4.95	9.13	0.61	B		45	GG/CC	12.8	---	18.0	---
46	GT/AC	-2.87	9.16	0.40	-4.56	8.72	2.16	B		46	GT/AC	---	---	---	---
47	TT/AA	-2.82	9.19	-0.02	-3.47	9.07	1.14	B		47	TT/AA	---	---	---	---
						9.15	0.61	B
						9.19	-0.15	B
BARHL2:DNACC												Minor Groove		Major Groove
step	Xp	Yp	Zp	XpH	YpH							P-P	Refined	P-P	Refined
1	CG/CG	-2.58	8.72	-0.13	-1.72					1	CG/CG	---	---	---	---
2	GC/GC	-3.49	9.10	-0.43	-4.85	ZpH	Form			2	GC/GC	---	---	---	---
3	CT/AG	-3.38	8.65	0.22	-3.84	8.71	0.38	B		3	CT/AG	12.3	---	17.3	---
4	TA/TA	-3.31	8.68	0.28	-3.57	9.09	0.53	B		4	TA/TA	11.2	11.0	19.1	18.9
5	AA/TT	-3.14	8.87	0.36	-4.32	8.60	0.91	B		5	AA/TT	10.8	10.6	18.9	18.9
6	AC/GT	-3.43	8.95	0.35	-5.46	8.63	0.88	B		6	AC/GT	11.3	11.1	18.0	17.6
7	CC/GG	-3.05	8.96	0.11	-4.61	8.86	0.60	B		7	CC/GG	12.9	12.7	17.8	16.5
8	CG/CG	-2.86	8.99	-0.13	-2.50	8.93	0.77	B		8	CG/CG	13.2	13.1	16.7	15.9
9	GG/CC	-2.91	9.14	0.37	-4.25	8.89	1.10	B		9	GG/CC	11.9	---	17.3	---
10	GT/AC	-2.91	9.14	0.43	-4.21	8.97	0.60	B		10	GT/AC	---	---	---	---
11	TT/AA	-3.06	9.16	0.28	-3.66	9.10	1.01	B		11	TT/AA	---	---	---	---
12	TC/GA	---	---	---	---	9.14	0.41	B		12	TC/GA	---	---	---	---
13	CG/CG	-2.46	8.77	-0.21	-1.15	9.16	0.01	B		13	CG/CG	---	---	---	---
14	GC/GC	-3.16	9.16	-0.27	-4.26	---	---	---		14	GC/GC	---	---	---	---
15	CT/AG	-3.21	8.66	0.22	-3.34	8.77	-0.40	B		15	CT/AG	11.7	---	17.0	---
16	TA/TA	-3.19	8.71	0.20	-2.91	9.15	0.47	B		16	TA/TA	10.6	10.5	18.6	18.5
17	AA/TT	-3.08	8.94	0.30	-4.02	8.65	0.50	B		17	AA/TT	10.2	10.1	19.3	19.3
18	AC/GT	-3.35	8.98	0.37	-5.25	8.72	0.13	B		18	AC/GT	10.8	10.7	18.4	18.1
19	CC/GG	-3.09	8.98	0.07	-4.66	8.94	0.11	B		19	CC/GG	12.7	12.6	17.7	16.4
20	CG/CG	-2.94	8.97	-0.13	-3.15	8.97	0.55	B		20	CG/CG	13.8	13.6	16.6	15.3
21	GG/CC	-2.99	9.17	0.34	-4.85	8.92	0.97	B		21	GG/CC	13.4	---	17.0	---
22	GT/AC	-2.95	9.24	0.40	-4.49	8.84	1.52	B		22	GT/AC	---	---	---	---
23	TT/AA	-2.92	9.17	0.51	-3.66	9.00	1.80	B		23	TT/AA	---	---	---	---
24	TC/GA	---	---	---	---	9.22	0.71	B		24	TC/GA	---	---	---	---
25	CG/CG	-2.57	8.76	-0.23	-1.64	9.18	0.38			25	CG/CG	---	---	---	---
26	GC/GC	-3.38	9.12	-0.44	-4.60	---	---	---		26	GC/GC	---	---	---	---
27	CT/AG	-3.33	8.63	0.29	-3.72	8.76	0.21	B		27	CT/AG	12.0	---	18.4	---
28	TA/TA	-3.54	8.60	0.27	-4.05	9.12	0.41	B		28	TA/TA	11.4	11.2	19.1	18.6
29	AA/TT	-3.66	8.80	-0.00	-4.98	8.60	0.81	B		29	AA/TT	11.4	11.1	18.7	18.5
30	AC/GT	-3.60	8.95	0.29	-5.71	8.52	1.17	B		30	AC/GT	11.3	11.0	17.9	17.4
31	CC/GG	-2.90	9.01	0.32	-4.20	8.78	0.56	B		31	CC/GG	12.2	12.1	18.4	17.8
32	CG/CG	-2.68	9.01	0.03	-1.98	8.92	0.78	B		32	CG/CG	12.7	12.7	18.5	18.2
33	GG/CC	-2.76	9.16	0.54	-4.10	8.98	0.84	B		33	GG/CC	12.3	---	16.8	---
34	GT/AC	-3.17	9.18	0.10	-4.59	9.01	0.06	B		34	GT/AC	---	---	---	---
35	TT/AA	-2.90	9.07	0.56	-3.55	9.09	1.22			35	TT/AA	---	---	---	---
36	TC/GA	---	---	---	---	9.17	0.36			36	TC/GA	---	---	---	---
37	CG/CG	-2.01	8.88	-0.15	-0.48	9.07	0.44			37	CG/CG	---	---	---	---
38	GC/GC	-2.52	9.00	-0.12	-1.59	---	---	---		38	GC/GC	---	---	---	---
39	CT/AG	-2.97	8.72	0.60	-3.00	8.88	-0.44	B		39	CT/AG	11.4	---	18.3	---
40	TA/TA	-3.32	8.56	0.24	-2.74	8.97	-0.79	B		40	TA/TA	10.7	10.7	19.0	19.0
41	AA/TT	-3.34	8.84	0.09	-4.32	8.72	0.53			41	AA/TT	10.6	10.4	18.0	18.0
42	AC/GT	-3.36	8.96	0.40	-5.31	8.56	-0.29	B		42	AC/GT	10.7	10.6	17.9	17.5
43	CC/GG	-2.90	9.03	0.24	-4.26	8.84	0.19	B		43	CC/GG	12.4	12.3	18.0	17.0
44	CG/CG	-2.93	9.01	-0.22	-2.68	8.94	0.70	B		44	CG/CG	13.5	13.4	18.0	17.3
45	GG/CC	-2.94	9.19	0.38	-4.49	8.99	0.86	B		45	GG/CC	12.8	---	17.0	---
46	GT/AC	-3.07	9.23	0.24	-4.53	8.99	0.66	B		46	GT/AC	---	---	---	---
47	TT/AA	-2.91	9.03	0.53	-3.58	9.10	1.29	B		47	TT/AA	---	---	---	---
						9.23	0.44	B
						9.04	0.42
1	Li, S. X., Olson, W. K. & Lu, X. J. Web 3DNA 2.0 for the analysis, visualization, and modeling of 3D nucleic acid structures. Nucleic Acids Res 47, W26-W34 (2019). https://doi.org:10.1093/nar/gkz3

## Sheet: Supplementary Table 2
Supplementary Table 2: Sequence information for DNA ligands
This table contains the information of all oligos used in NCAP-SELEX and free-DNA SELEX
The PCR_primers are used to amplify lig147 and lig200 between cycles, and to synthesize double-stranded lig147 and lig200 from the ordered single-stranded oligos
Before sequencing, all libraries are amplified using the PE_PCR_primers to add barcode and necessary sequences for the Illumina flowcell
Lig147	CCCTACACGACGCTCTTCCGATCTNNNNNNNNNNNNNNNNNNNNNNNNNNNNNNNNNNNNNNNNNNNNNNNNNNNNNNNNNNNNNNNNNNNNNNNNNNNNNNNNNNNNNNNNNNNNNNNNNNNNNAGATCGGAAGAGCACACGTCTG
Lig200	CCCTACACGACGCTCTTCCGATCTNNNNNNNNNNNNNNNNNNNNNNNNNNNNNNNNNNNNNNNNNNNNNNNNNNNNNNNNNNNNNNNNNNNNNNNNNNNNNNNNNNNNNNNNNNNNNNNNNNNNNNNNNNNNNNNNNNNNNNNNNNNNNNNNNNNNNNNNNNNNNNNNNNNNNNNNNNAGATCGGAAGAGCACACGTCTG
Lig70Nlinker (the control ligand that positions nucleosome at the center with 127 bp of widom601 sequence)
	CCCTACACGACGCTCTTCCGATCTNNNNNNNNNNNNNNNNNNNNNNNNNNNNNNNNNNNNNNNNNNNNNNNNNNNNNNNNNNNNNNNNNNNNNNGGCCGCTCAATTGGTCGTAGACAGCTCTAGCACCGCTTAAACGCACGTACGCGCTGTCCCCCGCGTTTTAACCGCCAAGGGGATTACTCCCTAGTCTCCAGGCACGTNNNNNNNNNNNNNNNNNNNNNNNNNNNNNNNNNNNNNNNNNNNNNNNNNNNNNNNNNNNNNNNNNNNNNNAGATCGGAAGAGCACACGTCTG
PCR_primer (forward)	CCCTACACGACGCTCTTCC
PCR_primer (reverse)	CAGACGTGTGCTCTTCCG
PE_PCR_primer (forward)	AATGATACGGCGACCACCGAGATCTACACTCTTTCCCTACACGACGCTCTTCC
PE_PCR_primer (reverse, with bases corresponding to the barcodes in lower case)
Barcode	Sequence
CCCGCGCT	CAAGCAGAAGACGGCATACGAGATagcgcgggGTGACTGGAGTTCAGACGTGTGCTCTTCCG
TCAATACC	CAAGCAGAAGACGGCATACGAGATggtattgaGTGACTGGAGTTCAGACGTGTGCTCTTCCG
TTAGATAA	CAAGCAGAAGACGGCATACGAGATttatctaaGTGACTGGAGTTCAGACGTGTGCTCTTCCG
ATGTATCA	CAAGCAGAAGACGGCATACGAGATtgatacatGTGACTGGAGTTCAGACGTGTGCTCTTCCG
ACTTCTGT	CAAGCAGAAGACGGCATACGAGATacagaagtGTGACTGGAGTTCAGACGTGTGCTCTTCCG
CCAGTAAG	CAAGCAGAAGACGGCATACGAGATcttactggGTGACTGGAGTTCAGACGTGTGCTCTTCCG
AGTGGGTA	CAAGCAGAAGACGGCATACGAGATtacccactGTGACTGGAGTTCAGACGTGTGCTCTTCCG
GACCCGGT	CAAGCAGAAGACGGCATACGAGATaccgggtcGTGACTGGAGTTCAGACGTGTGCTCTTCCG
TCGAAGAT	CAAGCAGAAGACGGCATACGAGATatcttcgaGTGACTGGAGTTCAGACGTGTGCTCTTCCG
GCTCCGAT	CAAGCAGAAGACGGCATACGAGATatcggagcGTGACTGGAGTTCAGACGTGTGCTCTTCCG
AAAAAACG	CAAGCAGAAGACGGCATACGAGATcgttttttGTGACTGGAGTTCAGACGTGTGCTCTTCCG
GTGGATTC	CAAGCAGAAGACGGCATACGAGATgaatccacGTGACTGGAGTTCAGACGTGTGCTCTTCCG
TGGAGGTG	CAAGCAGAAGACGGCATACGAGATcacctccaGTGACTGGAGTTCAGACGTGTGCTCTTCCG
AGCTCAGA	CAAGCAGAAGACGGCATACGAGATtctgagctGTGACTGGAGTTCAGACGTGTGCTCTTCCG
TTCAACGC	CAAGCAGAAGACGGCATACGAGATgcgttgaaGTGACTGGAGTTCAGACGTGTGCTCTTCCG
GGGCTGCA	CAAGCAGAAGACGGCATACGAGATtgcagcccGTGACTGGAGTTCAGACGTGTGCTCTTCCG
GCCGAATT	CAAGCAGAAGACGGCATACGAGATaattcggcGTGACTGGAGTTCAGACGTGTGCTCTTCCG
TAGTTGAT	CAAGCAGAAGACGGCATACGAGATatcaactaGTGACTGGAGTTCAGACGTGTGCTCTTCCG
AATGCCTA	CAAGCAGAAGACGGCATACGAGATtaggcattGTGACTGGAGTTCAGACGTGTGCTCTTCCG
CGCGAAGT	CAAGCAGAAGACGGCATACGAGATacttcgcgGTGACTGGAGTTCAGACGTGTGCTCTTCCG
AACATAAC	CAAGCAGAAGACGGCATACGAGATgttatgttGTGACTGGAGTTCAGACGTGTGCTCTTCCG
CCCCAGAT	CAAGCAGAAGACGGCATACGAGATatctggggGTGACTGGAGTTCAGACGTGTGCTCTTCCG
ATCGAATG	CAAGCAGAAGACGGCATACGAGATcattcgatGTGACTGGAGTTCAGACGTGTGCTCTTCCG
GAAACGTG	CAAGCAGAAGACGGCATACGAGATcacgtttcGTGACTGGAGTTCAGACGTGTGCTCTTCCG
CCAATCTT	CAAGCAGAAGACGGCATACGAGATaagattggGTGACTGGAGTTCAGACGTGTGCTCTTCCG
CACCGACC	CAAGCAGAAGACGGCATACGAGATggtcggtgGTGACTGGAGTTCAGACGTGTGCTCTTCCG
ATTGCCCT	CAAGCAGAAGACGGCATACGAGATagggcaatGTGACTGGAGTTCAGACGTGTGCTCTTCCG
TTGGTGGT	CAAGCAGAAGACGGCATACGAGATaccaccaaGTGACTGGAGTTCAGACGTGTGCTCTTCCG
TGATCCTA	CAAGCAGAAGACGGCATACGAGATtaggatcaGTGACTGGAGTTCAGACGTGTGCTCTTCCG
AGTTAAAA	CAAGCAGAAGACGGCATACGAGATttttaactGTGACTGGAGTTCAGACGTGTGCTCTTCCG
CCAAATAA	CAAGCAGAAGACGGCATACGAGATttatttggGTGACTGGAGTTCAGACGTGTGCTCTTCCG
TACCTCAC	CAAGCAGAAGACGGCATACGAGATgtgaggtaGTGACTGGAGTTCAGACGTGTGCTCTTCCG
CATGATAT	CAAGCAGAAGACGGCATACGAGATatatcatgGTGACTGGAGTTCAGACGTGTGCTCTTCCG
CCTCACCT	CAAGCAGAAGACGGCATACGAGATaggtgaggGTGACTGGAGTTCAGACGTGTGCTCTTCCG
GCACCAGT	CAAGCAGAAGACGGCATACGAGATactggtgcGTGACTGGAGTTCAGACGTGTGCTCTTCCG
TGCTCCGT	CAAGCAGAAGACGGCATACGAGATacggagcaGTGACTGGAGTTCAGACGTGTGCTCTTCCG
CCTCGTTG	CAAGCAGAAGACGGCATACGAGATcaacgaggGTGACTGGAGTTCAGACGTGTGCTCTTCCG
CTCGCTAT	CAAGCAGAAGACGGCATACGAGATatagcgagGTGACTGGAGTTCAGACGTGTGCTCTTCCG
GACTCTCT	CAAGCAGAAGACGGCATACGAGATagagagtcGTGACTGGAGTTCAGACGTGTGCTCTTCCG
TAAGTTAT	CAAGCAGAAGACGGCATACGAGATataacttaGTGACTGGAGTTCAGACGTGTGCTCTTCCG
GCGGGTGT	CAAGCAGAAGACGGCATACGAGATacacccgcGTGACTGGAGTTCAGACGTGTGCTCTTCCG
TCTGCCGA	CAAGCAGAAGACGGCATACGAGATtcggcagaGTGACTGGAGTTCAGACGTGTGCTCTTCCG
GGCGCGGA	CAAGCAGAAGACGGCATACGAGATtccgcgccGTGACTGGAGTTCAGACGTGTGCTCTTCCG
CGTTCTTT	CAAGCAGAAGACGGCATACGAGATaaagaacgGTGACTGGAGTTCAGACGTGTGCTCTTCCG
ATCGAGAC	CAAGCAGAAGACGGCATACGAGATgtctcgatGTGACTGGAGTTCAGACGTGTGCTCTTCCG
ATGCTCAC	CAAGCAGAAGACGGCATACGAGATgtgagcatGTGACTGGAGTTCAGACGTGTGCTCTTCCG
TCGATTGA	CAAGCAGAAGACGGCATACGAGATtcaatcgaGTGACTGGAGTTCAGACGTGTGCTCTTCCG
CAGCAGTA	CAAGCAGAAGACGGCATACGAGATtactgctgGTGACTGGAGTTCAGACGTGTGCTCTTCCG
TTTCCCTA	CAAGCAGAAGACGGCATACGAGATtagggaaaGTGACTGGAGTTCAGACGTGTGCTCTTCCG
CCTCCATC	CAAGCAGAAGACGGCATACGAGATgatggaggGTGACTGGAGTTCAGACGTGTGCTCTTCCG
GATCCACG	CAAGCAGAAGACGGCATACGAGATcgtggatcGTGACTGGAGTTCAGACGTGTGCTCTTCCG
TTCTTCCC	CAAGCAGAAGACGGCATACGAGATgggaagaaGTGACTGGAGTTCAGACGTGTGCTCTTCCG
AAGTGCTA	CAAGCAGAAGACGGCATACGAGATtagcacttGTGACTGGAGTTCAGACGTGTGCTCTTCCG
CGAGAAAA	CAAGCAGAAGACGGCATACGAGATttttctcgGTGACTGGAGTTCAGACGTGTGCTCTTCCG
ATATTCCG	CAAGCAGAAGACGGCATACGAGATcggaatatGTGACTGGAGTTCAGACGTGTGCTCTTCCG
CGTCAGCA	CAAGCAGAAGACGGCATACGAGATtgctgacgGTGACTGGAGTTCAGACGTGTGCTCTTCCG
TCGCAACT	CAAGCAGAAGACGGCATACGAGATagttgcgaGTGACTGGAGTTCAGACGTGTGCTCTTCCG
AGATCATC	CAAGCAGAAGACGGCATACGAGATgatgatctGTGACTGGAGTTCAGACGTGTGCTCTTCCG
GGCATCCA	CAAGCAGAAGACGGCATACGAGATtggatgccGTGACTGGAGTTCAGACGTGTGCTCTTCCG
GTATTTAT	CAAGCAGAAGACGGCATACGAGATataaatacGTGACTGGAGTTCAGACGTGTGCTCTTCCG
GTCCATGC	CAAGCAGAAGACGGCATACGAGATgcatggacGTGACTGGAGTTCAGACGTGTGCTCTTCCG
GCATCTTC	CAAGCAGAAGACGGCATACGAGATgaagatgcGTGACTGGAGTTCAGACGTGTGCTCTTCCG
GACGAAAA	CAAGCAGAAGACGGCATACGAGATttttcgtcGTGACTGGAGTTCAGACGTGTGCTCTTCCG
TCCCTAGT	CAAGCAGAAGACGGCATACGAGATactagggaGTGACTGGAGTTCAGACGTGTGCTCTTCCG
CCCACAGC	CAAGCAGAAGACGGCATACGAGATgctgtgggGTGACTGGAGTTCAGACGTGTGCTCTTCCG
TATATCTG	CAAGCAGAAGACGGCATACGAGATcagatataGTGACTGGAGTTCAGACGTGTGCTCTTCCG
CAAATATC	CAAGCAGAAGACGGCATACGAGATgatatttgGTGACTGGAGTTCAGACGTGTGCTCTTCCG
TAGGCTGT	CAAGCAGAAGACGGCATACGAGATacagcctaGTGACTGGAGTTCAGACGTGTGCTCTTCCG
AGAGATCG	CAAGCAGAAGACGGCATACGAGATcgatctctGTGACTGGAGTTCAGACGTGTGCTCTTCCG
TACGCGGG	CAAGCAGAAGACGGCATACGAGATcccgcgtaGTGACTGGAGTTCAGACGTGTGCTCTTCCG
CTGTTCCA	CAAGCAGAAGACGGCATACGAGATtggaacagGTGACTGGAGTTCAGACGTGTGCTCTTCCG
CTTAGATC	CAAGCAGAAGACGGCATACGAGATgatctaagGTGACTGGAGTTCAGACGTGTGCTCTTCCG
ATGGGTAC	CAAGCAGAAGACGGCATACGAGATgtacccatGTGACTGGAGTTCAGACGTGTGCTCTTCCG
TTAGAGCT	CAAGCAGAAGACGGCATACGAGATagctctaaGTGACTGGAGTTCAGACGTGTGCTCTTCCG
GTTGCATT	CAAGCAGAAGACGGCATACGAGATaatgcaacGTGACTGGAGTTCAGACGTGTGCTCTTCCG
ATCACTGA	CAAGCAGAAGACGGCATACGAGATtcagtgatGTGACTGGAGTTCAGACGTGTGCTCTTCCG
GCATGCCA	CAAGCAGAAGACGGCATACGAGATtggcatgcGTGACTGGAGTTCAGACGTGTGCTCTTCCG
AAACTAGT	CAAGCAGAAGACGGCATACGAGATactagtttGTGACTGGAGTTCAGACGTGTGCTCTTCCG
CATGGCCA	CAAGCAGAAGACGGCATACGAGATtggccatgGTGACTGGAGTTCAGACGTGTGCTCTTCCG
AGGTGTAA	CAAGCAGAAGACGGCATACGAGATttacacctGTGACTGGAGTTCAGACGTGTGCTCTTCCG
GACTTGAC	CAAGCAGAAGACGGCATACGAGATgtcaagtcGTGACTGGAGTTCAGACGTGTGCTCTTCCG
TCACTATG	CAAGCAGAAGACGGCATACGAGATcatagtgaGTGACTGGAGTTCAGACGTGTGCTCTTCCG
TTCACTCT	CAAGCAGAAGACGGCATACGAGATagagtgaaGTGACTGGAGTTCAGACGTGTGCTCTTCCG
TAGAAGTC	CAAGCAGAAGACGGCATACGAGATgacttctaGTGACTGGAGTTCAGACGTGTGCTCTTCCG
GAGGCAGC	CAAGCAGAAGACGGCATACGAGATgctgcctcGTGACTGGAGTTCAGACGTGTGCTCTTCCG
CTAAAAAT	CAAGCAGAAGACGGCATACGAGATatttttagGTGACTGGAGTTCAGACGTGTGCTCTTCCG
ACATCACA	CAAGCAGAAGACGGCATACGAGATtgtgatgtGTGACTGGAGTTCAGACGTGTGCTCTTCCG
GGAAGTCC	CAAGCAGAAGACGGCATACGAGATggacttccGTGACTGGAGTTCAGACGTGTGCTCTTCCG
TGGGGACG	CAAGCAGAAGACGGCATACGAGATcgtccccaGTGACTGGAGTTCAGACGTGTGCTCTTCCG
ACGTACGC	CAAGCAGAAGACGGCATACGAGATgcgtacgtGTGACTGGAGTTCAGACGTGTGCTCTTCCG
ACAATAAA	CAAGCAGAAGACGGCATACGAGATtttattgtGTGACTGGAGTTCAGACGTGTGCTCTTCCG
GAGTACTT	CAAGCAGAAGACGGCATACGAGATaagtactcGTGACTGGAGTTCAGACGTGTGCTCTTCCG
GTGCCGTA	CAAGCAGAAGACGGCATACGAGATtacggcacGTGACTGGAGTTCAGACGTGTGCTCTTCCG
CGAGGATG	CAAGCAGAAGACGGCATACGAGATcatcctcgGTGACTGGAGTTCAGACGTGTGCTCTTCCG
CGGAGCCG	CAAGCAGAAGACGGCATACGAGATcggctccgGTGACTGGAGTTCAGACGTGTGCTCTTCCG
GTGGTTGA	CAAGCAGAAGACGGCATACGAGATtcaaccacGTGACTGGAGTTCAGACGTGTGCTCTTCCG
CTATCGAT	CAAGCAGAAGACGGCATACGAGATatcgatagGTGACTGGAGTTCAGACGTGTGCTCTTCCG
GTCCCTTT	CAAGCAGAAGACGGCATACGAGATaaagggacGTGACTGGAGTTCAGACGTGTGCTCTTCCG
TAAGGTCG	CAAGCAGAAGACGGCATACGAGATcgaccttaGTGACTGGAGTTCAGACGTGTGCTCTTCCG
CCGGCTTT	CAAGCAGAAGACGGCATACGAGATaaagccggGTGACTGGAGTTCAGACGTGTGCTCTTCCG
ACACGTGC	CAAGCAGAAGACGGCATACGAGATgcacgtgtGTGACTGGAGTTCAGACGTGTGCTCTTCCG
CAGGCGAG	CAAGCAGAAGACGGCATACGAGATctcgcctgGTGACTGGAGTTCAGACGTGTGCTCTTCCG
TGAATTCG	CAAGCAGAAGACGGCATACGAGATcgaattcaGTGACTGGAGTTCAGACGTGTGCTCTTCCG
AACGTCCC	CAAGCAGAAGACGGCATACGAGATgggacgttGTGACTGGAGTTCAGACGTGTGCTCTTCCG
CTGCCATG	CAAGCAGAAGACGGCATACGAGATcatggcagGTGACTGGAGTTCAGACGTGTGCTCTTCCG
TGTTATTA	CAAGCAGAAGACGGCATACGAGATtaataacaGTGACTGGAGTTCAGACGTGTGCTCTTCCG
GTTTGGAT	CAAGCAGAAGACGGCATACGAGATatccaaacGTGACTGGAGTTCAGACGTGTGCTCTTCCG
CTACCGGG	CAAGCAGAAGACGGCATACGAGATcccggtagGTGACTGGAGTTCAGACGTGTGCTCTTCCG
TCAGACTT	CAAGCAGAAGACGGCATACGAGATaagtctgaGTGACTGGAGTTCAGACGTGTGCTCTTCCG
TATGCTTG	CAAGCAGAAGACGGCATACGAGATcaagcataGTGACTGGAGTTCAGACGTGTGCTCTTCCG
GGCATTTC	CAAGCAGAAGACGGCATACGAGATgaaatgccGTGACTGGAGTTCAGACGTGTGCTCTTCCG
AATGGAGA	CAAGCAGAAGACGGCATACGAGATtctccattGTGACTGGAGTTCAGACGTGTGCTCTTCCG
AACACCGC	CAAGCAGAAGACGGCATACGAGATgcggtgttGTGACTGGAGTTCAGACGTGTGCTCTTCCG
ATCCGCTA	CAAGCAGAAGACGGCATACGAGATtagcggatGTGACTGGAGTTCAGACGTGTGCTCTTCCG
CCTCGGGT	CAAGCAGAAGACGGCATACGAGATacccgaggGTGACTGGAGTTCAGACGTGTGCTCTTCCG
TGGACAGT	CAAGCAGAAGACGGCATACGAGATactgtccaGTGACTGGAGTTCAGACGTGTGCTCTTCCG
TGGGTCCT	CAAGCAGAAGACGGCATACGAGATaggacccaGTGACTGGAGTTCAGACGTGTGCTCTTCCG
GCTACATG	CAAGCAGAAGACGGCATACGAGATcatgtagcGTGACTGGAGTTCAGACGTGTGCTCTTCCG
TTAGCCAG	CAAGCAGAAGACGGCATACGAGATctggctaaGTGACTGGAGTTCAGACGTGTGCTCTTCCG
GTTGTAAA	CAAGCAGAAGACGGCATACGAGATtttacaacGTGACTGGAGTTCAGACGTGTGCTCTTCCG
CGGGCAAC	CAAGCAGAAGACGGCATACGAGATgttgcccgGTGACTGGAGTTCAGACGTGTGCTCTTCCG
AAGCAAAC	CAAGCAGAAGACGGCATACGAGATgtttgcttGTGACTGGAGTTCAGACGTGTGCTCTTCCG
TTAAGGGA	CAAGCAGAAGACGGCATACGAGATtcccttaaGTGACTGGAGTTCAGACGTGTGCTCTTCCG
CTCCTTCG	CAAGCAGAAGACGGCATACGAGATcgaaggagGTGACTGGAGTTCAGACGTGTGCTCTTCCG
ATACCGCC	CAAGCAGAAGACGGCATACGAGATggcggtatGTGACTGGAGTTCAGACGTGTGCTCTTCCG
GTAAGAGC	CAAGCAGAAGACGGCATACGAGATgctcttacGTGACTGGAGTTCAGACGTGTGCTCTTCCG
ACCTGGTT	CAAGCAGAAGACGGCATACGAGATaaccaggtGTGACTGGAGTTCAGACGTGTGCTCTTCCG
TACTATGG	CAAGCAGAAGACGGCATACGAGATccatagtaGTGACTGGAGTTCAGACGTGTGCTCTTCCG
GGCTACCC	CAAGCAGAAGACGGCATACGAGATgggtagccGTGACTGGAGTTCAGACGTGTGCTCTTCCG
TAGATACT	CAAGCAGAAGACGGCATACGAGATagtatctaGTGACTGGAGTTCAGACGTGTGCTCTTCCG
GGACCCGG	CAAGCAGAAGACGGCATACGAGATccgggtccGTGACTGGAGTTCAGACGTGTGCTCTTCCG
CTCTTGTC	CAAGCAGAAGACGGCATACGAGATgacaagagGTGACTGGAGTTCAGACGTGTGCTCTTCCG
CCATGCTC	CAAGCAGAAGACGGCATACGAGATgagcatggGTGACTGGAGTTCAGACGTGTGCTCTTCCG
TAGCGTCC	CAAGCAGAAGACGGCATACGAGATggacgctaGTGACTGGAGTTCAGACGTGTGCTCTTCCG
GCGAACTC	CAAGCAGAAGACGGCATACGAGATgagttcgcGTGACTGGAGTTCAGACGTGTGCTCTTCCG
TGAAGACA	CAAGCAGAAGACGGCATACGAGATtgtcttcaGTGACTGGAGTTCAGACGTGTGCTCTTCCG
TACTGACA	CAAGCAGAAGACGGCATACGAGATtgtcagtaGTGACTGGAGTTCAGACGTGTGCTCTTCCG
CGACTCCA	CAAGCAGAAGACGGCATACGAGATtggagtcgGTGACTGGAGTTCAGACGTGTGCTCTTCCG
CAACAGGT	CAAGCAGAAGACGGCATACGAGATacctgttgGTGACTGGAGTTCAGACGTGTGCTCTTCCG
GCTCGATA	CAAGCAGAAGACGGCATACGAGATtatcgagcGTGACTGGAGTTCAGACGTGTGCTCTTCCG
TACCTTTA	CAAGCAGAAGACGGCATACGAGATtaaaggtaGTGACTGGAGTTCAGACGTGTGCTCTTCCG
CGGATATT	CAAGCAGAAGACGGCATACGAGATaatatccgGTGACTGGAGTTCAGACGTGTGCTCTTCCG
CCGCAAAG	CAAGCAGAAGACGGCATACGAGATctttgcggGTGACTGGAGTTCAGACGTGTGCTCTTCCG
AAGTGAGT	CAAGCAGAAGACGGCATACGAGATactcacttGTGACTGGAGTTCAGACGTGTGCTCTTCCG
CCATGGCT	CAAGCAGAAGACGGCATACGAGATagccatggGTGACTGGAGTTCAGACGTGTGCTCTTCCG
CAGGTCTG	CAAGCAGAAGACGGCATACGAGATcagacctgGTGACTGGAGTTCAGACGTGTGCTCTTCCG
GCCTTAAT	CAAGCAGAAGACGGCATACGAGATattaaggcGTGACTGGAGTTCAGACGTGTGCTCTTCCG
GCGGTGAA	CAAGCAGAAGACGGCATACGAGATttcaccgcGTGACTGGAGTTCAGACGTGTGCTCTTCCG
TAGCCGCG	CAAGCAGAAGACGGCATACGAGATcgcggctaGTGACTGGAGTTCAGACGTGTGCTCTTCCG
CTCACAAG	CAAGCAGAAGACGGCATACGAGATcttgtgagGTGACTGGAGTTCAGACGTGTGCTCTTCCG
GCCTCGTA	CAAGCAGAAGACGGCATACGAGATtacgaggcGTGACTGGAGTTCAGACGTGTGCTCTTCCG
AATACATT	CAAGCAGAAGACGGCATACGAGATaatgtattGTGACTGGAGTTCAGACGTGTGCTCTTCCG
ATTCGGCT	CAAGCAGAAGACGGCATACGAGATagccgaatGTGACTGGAGTTCAGACGTGTGCTCTTCCG
CAGACTAC	CAAGCAGAAGACGGCATACGAGATgtagtctgGTGACTGGAGTTCAGACGTGTGCTCTTCCG
CCAACTGT	CAAGCAGAAGACGGCATACGAGATacagttggGTGACTGGAGTTCAGACGTGTGCTCTTCCG
TTGATTTG	CAAGCAGAAGACGGCATACGAGATcaaatcaaGTGACTGGAGTTCAGACGTGTGCTCTTCCG
GTTCAAAC	CAAGCAGAAGACGGCATACGAGATgtttgaacGTGACTGGAGTTCAGACGTGTGCTCTTCCG
CTCCTGGT	CAAGCAGAAGACGGCATACGAGATaccaggagGTGACTGGAGTTCAGACGTGTGCTCTTCCG
GGATTCTG	CAAGCAGAAGACGGCATACGAGATcagaatccGTGACTGGAGTTCAGACGTGTGCTCTTCCG
GCGACTGC	CAAGCAGAAGACGGCATACGAGATgcagtcgcGTGACTGGAGTTCAGACGTGTGCTCTTCCG
GGAGATGA	CAAGCAGAAGACGGCATACGAGATtcatctccGTGACTGGAGTTCAGACGTGTGCTCTTCCG
CCGGAGCC	CAAGCAGAAGACGGCATACGAGATggctccggGTGACTGGAGTTCAGACGTGTGCTCTTCCG
TGGTCTCT	CAAGCAGAAGACGGCATACGAGATagagaccaGTGACTGGAGTTCAGACGTGTGCTCTTCCG
CCTTGAGA	CAAGCAGAAGACGGCATACGAGATtctcaaggGTGACTGGAGTTCAGACGTGTGCTCTTCCG
AAAGCGAC	CAAGCAGAAGACGGCATACGAGATgtcgctttGTGACTGGAGTTCAGACGTGTGCTCTTCCG
CCGCTCTA	CAAGCAGAAGACGGCATACGAGATtagagcggGTGACTGGAGTTCAGACGTGTGCTCTTCCG
CGCTTACA	CAAGCAGAAGACGGCATACGAGATtgtaagcgGTGACTGGAGTTCAGACGTGTGCTCTTCCG
GTACTCGT	CAAGCAGAAGACGGCATACGAGATacgagtacGTGACTGGAGTTCAGACGTGTGCTCTTCCG
CACACGAA	CAAGCAGAAGACGGCATACGAGATttcgtgtgGTGACTGGAGTTCAGACGTGTGCTCTTCCG
TTAATTGT	CAAGCAGAAGACGGCATACGAGATacaattaaGTGACTGGAGTTCAGACGTGTGCTCTTCCG
GTGGCACA	CAAGCAGAAGACGGCATACGAGATtgtgccacGTGACTGGAGTTCAGACGTGTGCTCTTCCG
ACGGTGTC	CAAGCAGAAGACGGCATACGAGATgacaccgtGTGACTGGAGTTCAGACGTGTGCTCTTCCG
AGCCGATG	CAAGCAGAAGACGGCATACGAGATcatcggctGTGACTGGAGTTCAGACGTGTGCTCTTCCG
ACTGTCAC	CAAGCAGAAGACGGCATACGAGATgtgacagtGTGACTGGAGTTCAGACGTGTGCTCTTCCG
AATTCCAG	CAAGCAGAAGACGGCATACGAGATctggaattGTGACTGGAGTTCAGACGTGTGCTCTTCCG
CGCAAGCG	CAAGCAGAAGACGGCATACGAGATcgcttgcgGTGACTGGAGTTCAGACGTGTGCTCTTCCG
GCAATGAG	CAAGCAGAAGACGGCATACGAGATctcattgcGTGACTGGAGTTCAGACGTGTGCTCTTCCG
TTTCTTGC	CAAGCAGAAGACGGCATACGAGATgcaagaaaGTGACTGGAGTTCAGACGTGTGCTCTTCCG
GCTTTGGA	CAAGCAGAAGACGGCATACGAGATtccaaagcGTGACTGGAGTTCAGACGTGTGCTCTTCCG
CGGCCCGT	CAAGCAGAAGACGGCATACGAGATacgggccgGTGACTGGAGTTCAGACGTGTGCTCTTCCG
GTGACCCG	CAAGCAGAAGACGGCATACGAGATcgggtcacGTGACTGGAGTTCAGACGTGTGCTCTTCCG
TGGGAGAG	CAAGCAGAAGACGGCATACGAGATctctcccaGTGACTGGAGTTCAGACGTGTGCTCTTCCG
ATAAGACT	CAAGCAGAAGACGGCATACGAGATagtcttatGTGACTGGAGTTCAGACGTGTGCTCTTCCG
CAATTACG	CAAGCAGAAGACGGCATACGAGATcgtaattgGTGACTGGAGTTCAGACGTGTGCTCTTCCG
TGAGTGTG	CAAGCAGAAGACGGCATACGAGATcacactcaGTGACTGGAGTTCAGACGTGTGCTCTTCCG
ACGCAGGA	CAAGCAGAAGACGGCATACGAGATtcctgcgtGTGACTGGAGTTCAGACGTGTGCTCTTCCG
TAGCTCTT	CAAGCAGAAGACGGCATACGAGATaagagctaGTGACTGGAGTTCAGACGTGTGCTCTTCCG
TGGAATGC	CAAGCAGAAGACGGCATACGAGATgcattccaGTGACTGGAGTTCAGACGTGTGCTCTTCCG
AGCAGGCT	CAAGCAGAAGACGGCATACGAGATagcctgctGTGACTGGAGTTCAGACGTGTGCTCTTCCG
CACCGCTG	CAAGCAGAAGACGGCATACGAGATcagcggtgGTGACTGGAGTTCAGACGTGTGCTCTTCCG
AACCGGGA	CAAGCAGAAGACGGCATACGAGATtcccggttGTGACTGGAGTTCAGACGTGTGCTCTTCCG
GAAGAATC	CAAGCAGAAGACGGCATACGAGATgattcttcGTGACTGGAGTTCAGACGTGTGCTCTTCCG
GCTTGCAC	CAAGCAGAAGACGGCATACGAGATgtgcaagcGTGACTGGAGTTCAGACGTGTGCTCTTCCG
AGAAGTGT	CAAGCAGAAGACGGCATACGAGATacacttctGTGACTGGAGTTCAGACGTGTGCTCTTCCG
TTCAGCCA	CAAGCAGAAGACGGCATACGAGATtggctgaaGTGACTGGAGTTCAGACGTGTGCTCTTCCG
ACAAACCA	CAAGCAGAAGACGGCATACGAGATtggtttgtGTGACTGGAGTTCAGACGTGTGCTCTTCCG
CATTTTAA	CAAGCAGAAGACGGCATACGAGATttaaaatgGTGACTGGAGTTCAGACGTGTGCTCTTCCG
CCTGGTCT	CAAGCAGAAGACGGCATACGAGATagaccaggGTGACTGGAGTTCAGACGTGTGCTCTTCCG
CACAGGGT	CAAGCAGAAGACGGCATACGAGATaccctgtgGTGACTGGAGTTCAGACGTGTGCTCTTCCG
TAACTGAG	CAAGCAGAAGACGGCATACGAGATctcagttaGTGACTGGAGTTCAGACGTGTGCTCTTCCG
ACGGGCCA	CAAGCAGAAGACGGCATACGAGATtggcccgtGTGACTGGAGTTCAGACGTGTGCTCTTCCG
CTAGGGAG	CAAGCAGAAGACGGCATACGAGATctccctagGTGACTGGAGTTCAGACGTGTGCTCTTCCG
TCCCCTCC	CAAGCAGAAGACGGCATACGAGATggaggggaGTGACTGGAGTTCAGACGTGTGCTCTTCCG
CGACCATT	CAAGCAGAAGACGGCATACGAGATaatggtcgGTGACTGGAGTTCAGACGTGTGCTCTTCCG
CATATACA	CAAGCAGAAGACGGCATACGAGATtgtatatgGTGACTGGAGTTCAGACGTGTGCTCTTCCG
TAGTCGGA	CAAGCAGAAGACGGCATACGAGATtccgactaGTGACTGGAGTTCAGACGTGTGCTCTTCCG
GTAGAAGT	CAAGCAGAAGACGGCATACGAGATacttctacGTGACTGGAGTTCAGACGTGTGCTCTTCCG
CGCCACTA	CAAGCAGAAGACGGCATACGAGATtagtggcgGTGACTGGAGTTCAGACGTGTGCTCTTCCG
TTGAACAG	CAAGCAGAAGACGGCATACGAGATctgttcaaGTGACTGGAGTTCAGACGTGTGCTCTTCCG
AAAGTGGA	CAAGCAGAAGACGGCATACGAGATtccactttGTGACTGGAGTTCAGACGTGTGCTCTTCCG
TGTCGTAG	CAAGCAGAAGACGGCATACGAGATctacgacaGTGACTGGAGTTCAGACGTGTGCTCTTCCG
CATCTTTT	CAAGCAGAAGACGGCATACGAGATaaaagatgGTGACTGGAGTTCAGACGTGTGCTCTTCCG
GGCGGCTT	CAAGCAGAAGACGGCATACGAGATaagccgccGTGACTGGAGTTCAGACGTGTGCTCTTCCG
TCCTAACG	CAAGCAGAAGACGGCATACGAGATcgttaggaGTGACTGGAGTTCAGACGTGTGCTCTTCCG
ACGCCCAT	CAAGCAGAAGACGGCATACGAGATatgggcgtGTGACTGGAGTTCAGACGTGTGCTCTTCCG
ATAAACTT	CAAGCAGAAGACGGCATACGAGATaagtttatGTGACTGGAGTTCAGACGTGTGCTCTTCCG
TCCGGGTA	CAAGCAGAAGACGGCATACGAGATtacccggaGTGACTGGAGTTCAGACGTGTGCTCTTCCG
TGACGGCG	CAAGCAGAAGACGGCATACGAGATcgccgtcaGTGACTGGAGTTCAGACGTGTGCTCTTCCG
ACACGGCA	CAAGCAGAAGACGGCATACGAGATtgccgtgtGTGACTGGAGTTCAGACGTGTGCTCTTCCG
GCATGATT	CAAGCAGAAGACGGCATACGAGATaatcatgcGTGACTGGAGTTCAGACGTGTGCTCTTCCG
ATGTACTG	CAAGCAGAAGACGGCATACGAGATcagtacatGTGACTGGAGTTCAGACGTGTGCTCTTCCG
ATACATAT	CAAGCAGAAGACGGCATACGAGATatatgtatGTGACTGGAGTTCAGACGTGTGCTCTTCCG
AGTGTTGG	CAAGCAGAAGACGGCATACGAGATccaacactGTGACTGGAGTTCAGACGTGTGCTCTTCCG
AGTCACTT	CAAGCAGAAGACGGCATACGAGATaagtgactGTGACTGGAGTTCAGACGTGTGCTCTTCCG
TCTTCATA	CAAGCAGAAGACGGCATACGAGATtatgaagaGTGACTGGAGTTCAGACGTGTGCTCTTCCG
ATGGTTTT	CAAGCAGAAGACGGCATACGAGATaaaaccatGTGACTGGAGTTCAGACGTGTGCTCTTCCG
GGTCTTGT	CAAGCAGAAGACGGCATACGAGATacaagaccGTGACTGGAGTTCAGACGTGTGCTCTTCCG
TAAGCCCT	CAAGCAGAAGACGGCATACGAGATagggcttaGTGACTGGAGTTCAGACGTGTGCTCTTCCG
ACCTGCGG	CAAGCAGAAGACGGCATACGAGATccgcaggtGTGACTGGAGTTCAGACGTGTGCTCTTCCG
AGGAGAGC	CAAGCAGAAGACGGCATACGAGATgctctcctGTGACTGGAGTTCAGACGTGTGCTCTTCCG
GATTAAGC	CAAGCAGAAGACGGCATACGAGATgcttaatcGTGACTGGAGTTCAGACGTGTGCTCTTCCG
CTGCTCGG	CAAGCAGAAGACGGCATACGAGATccgagcagGTGACTGGAGTTCAGACGTGTGCTCTTCCG
CGGCACAC	CAAGCAGAAGACGGCATACGAGATgtgtgccgGTGACTGGAGTTCAGACGTGTGCTCTTCCG
CGTACCCT	CAAGCAGAAGACGGCATACGAGATagggtacgGTGACTGGAGTTCAGACGTGTGCTCTTCCG
GAAGGCAT	CAAGCAGAAGACGGCATACGAGATatgccttcGTGACTGGAGTTCAGACGTGTGCTCTTCCG
CCGTGCAG	CAAGCAGAAGACGGCATACGAGATctgcacggGTGACTGGAGTTCAGACGTGTGCTCTTCCG
AGAATGAC	CAAGCAGAAGACGGCATACGAGATgtcattctGTGACTGGAGTTCAGACGTGTGCTCTTCCG
CAATCGCA	CAAGCAGAAGACGGCATACGAGATtgcgattgGTGACTGGAGTTCAGACGTGTGCTCTTCCG
ATGAAATA	CAAGCAGAAGACGGCATACGAGATtatttcatGTGACTGGAGTTCAGACGTGTGCTCTTCCG
CCCAGCGA	CAAGCAGAAGACGGCATACGAGATtcgctgggGTGACTGGAGTTCAGACGTGTGCTCTTCCG
AACCCCCA	CAAGCAGAAGACGGCATACGAGATtgggggttGTGACTGGAGTTCAGACGTGTGCTCTTCCG
TACAGCGG	CAAGCAGAAGACGGCATACGAGATccgctgtaGTGACTGGAGTTCAGACGTGTGCTCTTCCG
CTGCATTT	CAAGCAGAAGACGGCATACGAGATaaatgcagGTGACTGGAGTTCAGACGTGTGCTCTTCCG
ATCCCAGG	CAAGCAGAAGACGGCATACGAGATcctgggatGTGACTGGAGTTCAGACGTGTGCTCTTCCG
GTCTCGCG	CAAGCAGAAGACGGCATACGAGATcgcgagacGTGACTGGAGTTCAGACGTGTGCTCTTCCG
GGCAGAGG	CAAGCAGAAGACGGCATACGAGATcctctgccGTGACTGGAGTTCAGACGTGTGCTCTTCCG
TTTATATT	CAAGCAGAAGACGGCATACGAGATaatataaaGTGACTGGAGTTCAGACGTGTGCTCTTCCG
AGATGGTG	CAAGCAGAAGACGGCATACGAGATcaccatctGTGACTGGAGTTCAGACGTGTGCTCTTCCG
TTGCCTGG	CAAGCAGAAGACGGCATACGAGATccaggcaaGTGACTGGAGTTCAGACGTGTGCTCTTCCG
CAGGCCCC	CAAGCAGAAGACGGCATACGAGATggggcctgGTGACTGGAGTTCAGACGTGTGCTCTTCCG
TTGCAGCC	CAAGCAGAAGACGGCATACGAGATggctgcaaGTGACTGGAGTTCAGACGTGTGCTCTTCCG
TGCTTGAA	CAAGCAGAAGACGGCATACGAGATttcaagcaGTGACTGGAGTTCAGACGTGTGCTCTTCCG
AATACGGG	CAAGCAGAAGACGGCATACGAGATcccgtattGTGACTGGAGTTCAGACGTGTGCTCTTCCG
GGTTACAT	CAAGCAGAAGACGGCATACGAGATatgtaaccGTGACTGGAGTTCAGACGTGTGCTCTTCCG
TTTCACGT	CAAGCAGAAGACGGCATACGAGATacgtgaaaGTGACTGGAGTTCAGACGTGTGCTCTTCCG
GAGTTTCG	CAAGCAGAAGACGGCATACGAGATcgaaactcGTGACTGGAGTTCAGACGTGTGCTCTTCCG
CTGGTGCG	CAAGCAGAAGACGGCATACGAGATcgcaccagGTGACTGGAGTTCAGACGTGTGCTCTTCCG
CGTAATGT	CAAGCAGAAGACGGCATACGAGATacattacgGTGACTGGAGTTCAGACGTGTGCTCTTCCG
TATTGCCT	CAAGCAGAAGACGGCATACGAGATaggcaataGTGACTGGAGTTCAGACGTGTGCTCTTCCG
ACTTGTAG	CAAGCAGAAGACGGCATACGAGATctacaagtGTGACTGGAGTTCAGACGTGTGCTCTTCCG
TCCTGTAC	CAAGCAGAAGACGGCATACGAGATgtacaggaGTGACTGGAGTTCAGACGTGTGCTCTTCCG
GACCAGTC	CAAGCAGAAGACGGCATACGAGATgactggtcGTGACTGGAGTTCAGACGTGTGCTCTTCCG
CCGTAAGT	CAAGCAGAAGACGGCATACGAGATacttacggGTGACTGGAGTTCAGACGTGTGCTCTTCCG
GTGATGCC	CAAGCAGAAGACGGCATACGAGATggcatcacGTGACTGGAGTTCAGACGTGTGCTCTTCCG
CAACCCCG	CAAGCAGAAGACGGCATACGAGATcggggttgGTGACTGGAGTTCAGACGTGTGCTCTTCCG
ATCGGGCG	CAAGCAGAAGACGGCATACGAGATcgcccgatGTGACTGGAGTTCAGACGTGTGCTCTTCCG
ATTCTGGG	CAAGCAGAAGACGGCATACGAGATcccagaatGTGACTGGAGTTCAGACGTGTGCTCTTCCG
AAGGTCGT	CAAGCAGAAGACGGCATACGAGATacgaccttGTGACTGGAGTTCAGACGTGTGCTCTTCCG
CCATTTAC	CAAGCAGAAGACGGCATACGAGATgtaaatggGTGACTGGAGTTCAGACGTGTGCTCTTCCG
TCCACCTG	CAAGCAGAAGACGGCATACGAGATcaggtggaGTGACTGGAGTTCAGACGTGTGCTCTTCCG
ACGTGACG	CAAGCAGAAGACGGCATACGAGATcgtcacgtGTGACTGGAGTTCAGACGTGTGCTCTTCCG
TTATGAAG	CAAGCAGAAGACGGCATACGAGATcttcataaGTGACTGGAGTTCAGACGTGTGCTCTTCCG
GAATAGAG	CAAGCAGAAGACGGCATACGAGATctctattcGTGACTGGAGTTCAGACGTGTGCTCTTCCG
AGGATCTC	CAAGCAGAAGACGGCATACGAGATgagatcctGTGACTGGAGTTCAGACGTGTGCTCTTCCG
AAATACTC	CAAGCAGAAGACGGCATACGAGATgagtatttGTGACTGGAGTTCAGACGTGTGCTCTTCCG
GAAGTGCC	CAAGCAGAAGACGGCATACGAGATggcacttcGTGACTGGAGTTCAGACGTGTGCTCTTCCG
GGCCAGCT	CAAGCAGAAGACGGCATACGAGATagctggccGTGACTGGAGTTCAGACGTGTGCTCTTCCG
CAACGATA	CAAGCAGAAGACGGCATACGAGATtatcgttgGTGACTGGAGTTCAGACGTGTGCTCTTCCG
TGTAGCTC	CAAGCAGAAGACGGCATACGAGATgagctacaGTGACTGGAGTTCAGACGTGTGCTCTTCCG
CACGCAGA	CAAGCAGAAGACGGCATACGAGATtctgcgtgGTGACTGGAGTTCAGACGTGTGCTCTTCCG
ATCTTTGT	CAAGCAGAAGACGGCATACGAGATacaaagatGTGACTGGAGTTCAGACGTGTGCTCTTCCG
GTTAAGTT	CAAGCAGAAGACGGCATACGAGATaacttaacGTGACTGGAGTTCAGACGTGTGCTCTTCCG
TATGATCC	CAAGCAGAAGACGGCATACGAGATggatcataGTGACTGGAGTTCAGACGTGTGCTCTTCCG
CCGCTAGC	CAAGCAGAAGACGGCATACGAGATgctagcggGTGACTGGAGTTCAGACGTGTGCTCTTCCG
TGCCCGTT	CAAGCAGAAGACGGCATACGAGATaacgggcaGTGACTGGAGTTCAGACGTGTGCTCTTCCG
GCCGTCGT	CAAGCAGAAGACGGCATACGAGATacgacggcGTGACTGGAGTTCAGACGTGTGCTCTTCCG
ACCAATAC	CAAGCAGAAGACGGCATACGAGATgtattggtGTGACTGGAGTTCAGACGTGTGCTCTTCCG
ACTTAGTG	CAAGCAGAAGACGGCATACGAGATcactaagtGTGACTGGAGTTCAGACGTGTGCTCTTCCG
GTTAGCTG	CAAGCAGAAGACGGCATACGAGATcagctaacGTGACTGGAGTTCAGACGTGTGCTCTTCCG
TCGTTTCC	CAAGCAGAAGACGGCATACGAGATggaaacgaGTGACTGGAGTTCAGACGTGTGCTCTTCCG
GGAACACT	CAAGCAGAAGACGGCATACGAGATagtgttccGTGACTGGAGTTCAGACGTGTGCTCTTCCG
ATTTGCCC	CAAGCAGAAGACGGCATACGAGATgggcaaatGTGACTGGAGTTCAGACGTGTGCTCTTCCG
GTACACTA	CAAGCAGAAGACGGCATACGAGATtagtgtacGTGACTGGAGTTCAGACGTGTGCTCTTCCG
ACCCCGGC	CAAGCAGAAGACGGCATACGAGATgccggggtGTGACTGGAGTTCAGACGTGTGCTCTTCCG
CTTCTCAA	CAAGCAGAAGACGGCATACGAGATttgagaagGTGACTGGAGTTCAGACGTGTGCTCTTCCG
AAAAGGTC	CAAGCAGAAGACGGCATACGAGATgaccttttGTGACTGGAGTTCAGACGTGTGCTCTTCCG
CTTAGTAA	CAAGCAGAAGACGGCATACGAGATttactaagGTGACTGGAGTTCAGACGTGTGCTCTTCCG
ATTATACC	CAAGCAGAAGACGGCATACGAGATggtataatGTGACTGGAGTTCAGACGTGTGCTCTTCCG
TCTGAGTC	CAAGCAGAAGACGGCATACGAGATgactcagaGTGACTGGAGTTCAGACGTGTGCTCTTCCG
AGGTAGAT	CAAGCAGAAGACGGCATACGAGATatctacctGTGACTGGAGTTCAGACGTGTGCTCTTCCG
CTCACTTC	CAAGCAGAAGACGGCATACGAGATgaagtgagGTGACTGGAGTTCAGACGTGTGCTCTTCCG
AGTACGCA	CAAGCAGAAGACGGCATACGAGATtgcgtactGTGACTGGAGTTCAGACGTGTGCTCTTCCG
CATTGTGT	CAAGCAGAAGACGGCATACGAGATacacaatgGTGACTGGAGTTCAGACGTGTGCTCTTCCG
GAGCGCTC	CAAGCAGAAGACGGCATACGAGATgagcgctcGTGACTGGAGTTCAGACGTGTGCTCTTCCG
TCTACGAG	CAAGCAGAAGACGGCATACGAGATctcgtagaGTGACTGGAGTTCAGACGTGTGCTCTTCCG
ACCATCAT	CAAGCAGAAGACGGCATACGAGATatgatggtGTGACTGGAGTTCAGACGTGTGCTCTTCCG
TGTCAATC	CAAGCAGAAGACGGCATACGAGATgattgacaGTGACTGGAGTTCAGACGTGTGCTCTTCCG
AGACTTTC	CAAGCAGAAGACGGCATACGAGATgaaagtctGTGACTGGAGTTCAGACGTGTGCTCTTCCG
TATGTAAC	CAAGCAGAAGACGGCATACGAGATgttacataGTGACTGGAGTTCAGACGTGTGCTCTTCCG
GAAGCTTT	CAAGCAGAAGACGGCATACGAGATaaagcttcGTGACTGGAGTTCAGACGTGTGCTCTTCCG
CGACAACC	CAAGCAGAAGACGGCATACGAGATggttgtcgGTGACTGGAGTTCAGACGTGTGCTCTTCCG
AGCGCCTC	CAAGCAGAAGACGGCATACGAGATgaggcgctGTGACTGGAGTTCAGACGTGTGCTCTTCCG
CTTATGAC	CAAGCAGAAGACGGCATACGAGATgtcataagGTGACTGGAGTTCAGACGTGTGCTCTTCCG
CCAGATGC	CAAGCAGAAGACGGCATACGAGATgcatctggGTGACTGGAGTTCAGACGTGTGCTCTTCCG
CATCCTAG	CAAGCAGAAGACGGCATACGAGATctaggatgGTGACTGGAGTTCAGACGTGTGCTCTTCCG
AAATTTTG	CAAGCAGAAGACGGCATACGAGATcaaaatttGTGACTGGAGTTCAGACGTGTGCTCTTCCG
GCTGTACT	CAAGCAGAAGACGGCATACGAGATagtacagcGTGACTGGAGTTCAGACGTGTGCTCTTCCG
ATCCTATT	CAAGCAGAAGACGGCATACGAGATaataggatGTGACTGGAGTTCAGACGTGTGCTCTTCCG
ACCGTTAG	CAAGCAGAAGACGGCATACGAGATctaacggtGTGACTGGAGTTCAGACGTGTGCTCTTCCG
TTGTAGTT	CAAGCAGAAGACGGCATACGAGATaactacaaGTGACTGGAGTTCAGACGTGTGCTCTTCCG
TCGGATCG	CAAGCAGAAGACGGCATACGAGATcgatccgaGTGACTGGAGTTCAGACGTGTGCTCTTCCG
AGGAAGCC	CAAGCAGAAGACGGCATACGAGATggcttcctGTGACTGGAGTTCAGACGTGTGCTCTTCCG
CGGGGCGA	CAAGCAGAAGACGGCATACGAGATtcgccccgGTGACTGGAGTTCAGACGTGTGCTCTTCCG
GGGCCACC	CAAGCAGAAGACGGCATACGAGATggtggcccGTGACTGGAGTTCAGACGTGTGCTCTTCCG
GAGAGGGC	CAAGCAGAAGACGGCATACGAGATgccctctcGTGACTGGAGTTCAGACGTGTGCTCTTCCG
TCGCGTTA	CAAGCAGAAGACGGCATACGAGATtaacgcgaGTGACTGGAGTTCAGACGTGTGCTCTTCCG
TATGGGTT	CAAGCAGAAGACGGCATACGAGATaacccataGTGACTGGAGTTCAGACGTGTGCTCTTCCG
CTTGTTCC	CAAGCAGAAGACGGCATACGAGATggaacaagGTGACTGGAGTTCAGACGTGTGCTCTTCCG
GTAAGGCG	CAAGCAGAAGACGGCATACGAGATcgccttacGTGACTGGAGTTCAGACGTGTGCTCTTCCG
TGTCAGAT	CAAGCAGAAGACGGCATACGAGATatctgacaGTGACTGGAGTTCAGACGTGTGCTCTTCCG
GTCCGACG	CAAGCAGAAGACGGCATACGAGATcgtcggacGTGACTGGAGTTCAGACGTGTGCTCTTCCG
GTCAGCGT	CAAGCAGAAGACGGCATACGAGATacgctgacGTGACTGGAGTTCAGACGTGTGCTCTTCCG
CGATGTGC	CAAGCAGAAGACGGCATACGAGATgcacatcgGTGACTGGAGTTCAGACGTGTGCTCTTCCG
TTTGTGTA	CAAGCAGAAGACGGCATACGAGATtacacaaaGTGACTGGAGTTCAGACGTGTGCTCTTCCG
TAGACCAT	CAAGCAGAAGACGGCATACGAGATatggtctaGTGACTGGAGTTCAGACGTGTGCTCTTCCG
GACGTATG	CAAGCAGAAGACGGCATACGAGATcatacgtcGTGACTGGAGTTCAGACGTGTGCTCTTCCG
CGCGGTCG	CAAGCAGAAGACGGCATACGAGATcgaccgcgGTGACTGGAGTTCAGACGTGTGCTCTTCCG
ATACAAGA	CAAGCAGAAGACGGCATACGAGATtcttgtatGTGACTGGAGTTCAGACGTGTGCTCTTCCG
TTTTCACG	CAAGCAGAAGACGGCATACGAGATcgtgaaaaGTGACTGGAGTTCAGACGTGTGCTCTTCCG
AATAACAA	CAAGCAGAAGACGGCATACGAGATttgttattGTGACTGGAGTTCAGACGTGTGCTCTTCCG
TGTATGCC	CAAGCAGAAGACGGCATACGAGATggcatacaGTGACTGGAGTTCAGACGTGTGCTCTTCCG
TTTAGTCG	CAAGCAGAAGACGGCATACGAGATcgactaaaGTGACTGGAGTTCAGACGTGTGCTCTTCCG
TGATATAT	CAAGCAGAAGACGGCATACGAGATatatatcaGTGACTGGAGTTCAGACGTGTGCTCTTCCG
AGCACTTG	CAAGCAGAAGACGGCATACGAGATcaagtgctGTGACTGGAGTTCAGACGTGTGCTCTTCCG
TGACTGGA	CAAGCAGAAGACGGCATACGAGATtccagtcaGTGACTGGAGTTCAGACGTGTGCTCTTCCG
TTGTGCAC	CAAGCAGAAGACGGCATACGAGATgtgcacaaGTGACTGGAGTTCAGACGTGTGCTCTTCCG
GAATATGT	CAAGCAGAAGACGGCATACGAGATacatattcGTGACTGGAGTTCAGACGTGTGCTCTTCCG
TCGTCTTG	CAAGCAGAAGACGGCATACGAGATcaagacgaGTGACTGGAGTTCAGACGTGTGCTCTTCCG
AACCAACT	CAAGCAGAAGACGGCATACGAGATagttggttGTGACTGGAGTTCAGACGTGTGCTCTTCCG
GGGTTAGA	CAAGCAGAAGACGGCATACGAGATtctaacccGTGACTGGAGTTCAGACGTGTGCTCTTCCG
ACTCTTCG	CAAGCAGAAGACGGCATACGAGATcgaagagtGTGACTGGAGTTCAGACGTGTGCTCTTCCG
ACGGTAAT	CAAGCAGAAGACGGCATACGAGATattaccgtGTGACTGGAGTTCAGACGTGTGCTCTTCCG
TCTAATGG	CAAGCAGAAGACGGCATACGAGATccattagaGTGACTGGAGTTCAGACGTGTGCTCTTCCG
CGGTGGGT	CAAGCAGAAGACGGCATACGAGATacccaccgGTGACTGGAGTTCAGACGTGTGCTCTTCCG
GTGAGTAG	CAAGCAGAAGACGGCATACGAGATctactcacGTGACTGGAGTTCAGACGTGTGCTCTTCCG
AAGCATCG	CAAGCAGAAGACGGCATACGAGATcgatgcttGTGACTGGAGTTCAGACGTGTGCTCTTCCG
TTATCATT	CAAGCAGAAGACGGCATACGAGATaatgataaGTGACTGGAGTTCAGACGTGTGCTCTTCCG
TGAATCGC	CAAGCAGAAGACGGCATACGAGATgcgattcaGTGACTGGAGTTCAGACGTGTGCTCTTCCG
GCGTCCCC	CAAGCAGAAGACGGCATACGAGATggggacgcGTGACTGGAGTTCAGACGTGTGCTCTTCCG
GCCATTCG	CAAGCAGAAGACGGCATACGAGATcgaatggcGTGACTGGAGTTCAGACGTGTGCTCTTCCG
TCCCACGA	CAAGCAGAAGACGGCATACGAGATtcgtgggaGTGACTGGAGTTCAGACGTGTGCTCTTCCG
TAGTGATC	CAAGCAGAAGACGGCATACGAGATgatcactaGTGACTGGAGTTCAGACGTGTGCTCTTCCG
TACCCAAA	CAAGCAGAAGACGGCATACGAGATtttgggtaGTGACTGGAGTTCAGACGTGTGCTCTTCCG
TTCCTTAT	CAAGCAGAAGACGGCATACGAGATataaggaaGTGACTGGAGTTCAGACGTGTGCTCTTCCG
AAAATTGC	CAAGCAGAAGACGGCATACGAGATgcaattttGTGACTGGAGTTCAGACGTGTGCTCTTCCG
TATTGGAA	CAAGCAGAAGACGGCATACGAGATttccaataGTGACTGGAGTTCAGACGTGTGCTCTTCCG
CGTTTCGC	CAAGCAGAAGACGGCATACGAGATgcgaaacgGTGACTGGAGTTCAGACGTGTGCTCTTCCG
TCTTAGGT	CAAGCAGAAGACGGCATACGAGATacctaagaGTGACTGGAGTTCAGACGTGTGCTCTTCCG
TAACGGGC	CAAGCAGAAGACGGCATACGAGATgcccgttaGTGACTGGAGTTCAGACGTGTGCTCTTCCG
CATCACGC	CAAGCAGAAGACGGCATACGAGATgcgtgatgGTGACTGGAGTTCAGACGTGTGCTCTTCCG
TAAGGCTC	CAAGCAGAAGACGGCATACGAGATgagccttaGTGACTGGAGTTCAGACGTGTGCTCTTCCG
GTAGCGTC	CAAGCAGAAGACGGCATACGAGATgacgctacGTGACTGGAGTTCAGACGTGTGCTCTTCCG
CGGTAATA	CAAGCAGAAGACGGCATACGAGATtattaccgGTGACTGGAGTTCAGACGTGTGCTCTTCCG
GGGTCGTG	CAAGCAGAAGACGGCATACGAGATcacgacccGTGACTGGAGTTCAGACGTGTGCTCTTCCG
CCCAAGTC	CAAGCAGAAGACGGCATACGAGATgacttgggGTGACTGGAGTTCAGACGTGTGCTCTTCCG
AACAAGCA	CAAGCAGAAGACGGCATACGAGATtgcttgttGTGACTGGAGTTCAGACGTGTGCTCTTCCG
GGCGCCCG	CAAGCAGAAGACGGCATACGAGATcgggcgccGTGACTGGAGTTCAGACGTGTGCTCTTCCG
AGTGGAAT	CAAGCAGAAGACGGCATACGAGATattccactGTGACTGGAGTTCAGACGTGTGCTCTTCCG
ACACGCTG	CAAGCAGAAGACGGCATACGAGATcagcgtgtGTGACTGGAGTTCAGACGTGTGCTCTTCCG
CCACGACG	CAAGCAGAAGACGGCATACGAGATcgtcgtggGTGACTGGAGTTCAGACGTGTGCTCTTCCG
TAGTAAAG	CAAGCAGAAGACGGCATACGAGATctttactaGTGACTGGAGTTCAGACGTGTGCTCTTCCG
TCGGTACA	CAAGCAGAAGACGGCATACGAGATtgtaccgaGTGACTGGAGTTCAGACGTGTGCTCTTCCG
AATTCTTC	CAAGCAGAAGACGGCATACGAGATgaagaattGTGACTGGAGTTCAGACGTGTGCTCTTCCG
GGTATGAA	CAAGCAGAAGACGGCATACGAGATttcataccGTGACTGGAGTTCAGACGTGTGCTCTTCCG
CGCAACTG	CAAGCAGAAGACGGCATACGAGATcagttgcgGTGACTGGAGTTCAGACGTGTGCTCTTCCG
AGGTCAAT	CAAGCAGAAGACGGCATACGAGATattgacctGTGACTGGAGTTCAGACGTGTGCTCTTCCG
AGACCTGC	CAAGCAGAAGACGGCATACGAGATgcaggtctGTGACTGGAGTTCAGACGTGTGCTCTTCCG
GCCAGCCC	CAAGCAGAAGACGGCATACGAGATgggctggcGTGACTGGAGTTCAGACGTGTGCTCTTCCG
GGTCCTTT	CAAGCAGAAGACGGCATACGAGATaaaggaccGTGACTGGAGTTCAGACGTGTGCTCTTCCG
AATTTGGT	CAAGCAGAAGACGGCATACGAGATaccaaattGTGACTGGAGTTCAGACGTGTGCTCTTCCG
GCCGACTC	CAAGCAGAAGACGGCATACGAGATgagtcggcGTGACTGGAGTTCAGACGTGTGCTCTTCCG
TCCAATCG	CAAGCAGAAGACGGCATACGAGATcgattggaGTGACTGGAGTTCAGACGTGTGCTCTTCCG
GGGAGTTC	CAAGCAGAAGACGGCATACGAGATgaactcccGTGACTGGAGTTCAGACGTGTGCTCTTCCG
AGGCTGAC	CAAGCAGAAGACGGCATACGAGATgtcagcctGTGACTGGAGTTCAGACGTGTGCTCTTCCG
GCGACGCG	CAAGCAGAAGACGGCATACGAGATcgcgtcgcGTGACTGGAGTTCAGACGTGTGCTCTTCCG
ACGCGCTT	CAAGCAGAAGACGGCATACGAGATaagcgcgtGTGACTGGAGTTCAGACGTGTGCTCTTCCG
AAATTGGC	CAAGCAGAAGACGGCATACGAGATgccaatttGTGACTGGAGTTCAGACGTGTGCTCTTCCG
TCTGTTAG	CAAGCAGAAGACGGCATACGAGATctaacagaGTGACTGGAGTTCAGACGTGTGCTCTTCCG
GCGCGCCA	CAAGCAGAAGACGGCATACGAGATtggcgcgcGTGACTGGAGTTCAGACGTGTGCTCTTCCG
AGCTCCGG	CAAGCAGAAGACGGCATACGAGATccggagctGTGACTGGAGTTCAGACGTGTGCTCTTCCG
GAACGCAG	CAAGCAGAAGACGGCATACGAGATctgcgttcGTGACTGGAGTTCAGACGTGTGCTCTTCCG
GGCTCGAC	CAAGCAGAAGACGGCATACGAGATgtcgagccGTGACTGGAGTTCAGACGTGTGCTCTTCCG
CGCCTGAT	CAAGCAGAAGACGGCATACGAGATatcaggcgGTGACTGGAGTTCAGACGTGTGCTCTTCCG
CTTGCCGT	CAAGCAGAAGACGGCATACGAGATacggcaagGTGACTGGAGTTCAGACGTGTGCTCTTCCG
CCAGCCTT	CAAGCAGAAGACGGCATACGAGATaaggctggGTGACTGGAGTTCAGACGTGTGCTCTTCCG
CGAATGGA	CAAGCAGAAGACGGCATACGAGATtccattcgGTGACTGGAGTTCAGACGTGTGCTCTTCCG
CAGCTGTG	CAAGCAGAAGACGGCATACGAGATcacagctgGTGACTGGAGTTCAGACGTGTGCTCTTCCG
TTGCTGGA	CAAGCAGAAGACGGCATACGAGATtccagcaaGTGACTGGAGTTCAGACGTGTGCTCTTCCG
CTGAGTGT	CAAGCAGAAGACGGCATACGAGATacactcagGTGACTGGAGTTCAGACGTGTGCTCTTCCG
AAGTCACT	CAAGCAGAAGACGGCATACGAGATagtgacttGTGACTGGAGTTCAGACGTGTGCTCTTCCG
CATCAGTG	CAAGCAGAAGACGGCATACGAGATcactgatgGTGACTGGAGTTCAGACGTGTGCTCTTCCG
CGATAGTA	CAAGCAGAAGACGGCATACGAGATtactatcgGTGACTGGAGTTCAGACGTGTGCTCTTCCG
GTGCTTCT	CAAGCAGAAGACGGCATACGAGATagaagcacGTGACTGGAGTTCAGACGTGTGCTCTTCCG
GGAAAAAA	CAAGCAGAAGACGGCATACGAGATttttttccGTGACTGGAGTTCAGACGTGTGCTCTTCCG
TCATCACT	CAAGCAGAAGACGGCATACGAGATagtgatgaGTGACTGGAGTTCAGACGTGTGCTCTTCCG
GACCGCTT	CAAGCAGAAGACGGCATACGAGATaagcggtcGTGACTGGAGTTCAGACGTGTGCTCTTCCG
AGCCGCGA	CAAGCAGAAGACGGCATACGAGATtcgcggctGTGACTGGAGTTCAGACGTGTGCTCTTCCG
AAGAGGCC	CAAGCAGAAGACGGCATACGAGATggcctcttGTGACTGGAGTTCAGACGTGTGCTCTTCCG
GGGTGTAT	CAAGCAGAAGACGGCATACGAGATatacacccGTGACTGGAGTTCAGACGTGTGCTCTTCCG
GCTGAGCA	CAAGCAGAAGACGGCATACGAGATtgctcagcGTGACTGGAGTTCAGACGTGTGCTCTTCCG
AGGAAAAG	CAAGCAGAAGACGGCATACGAGATcttttcctGTGACTGGAGTTCAGACGTGTGCTCTTCCG
CAGGAGCA	CAAGCAGAAGACGGCATACGAGATtgctcctgGTGACTGGAGTTCAGACGTGTGCTCTTCCG
GACCCTGC	CAAGCAGAAGACGGCATACGAGATgcagggtcGTGACTGGAGTTCAGACGTGTGCTCTTCCG
AGAGTCAA	CAAGCAGAAGACGGCATACGAGATttgactctGTGACTGGAGTTCAGACGTGTGCTCTTCCG
CACATCAG	CAAGCAGAAGACGGCATACGAGATctgatgtgGTGACTGGAGTTCAGACGTGTGCTCTTCCG
AAGAGCGT	CAAGCAGAAGACGGCATACGAGATacgctcttGTGACTGGAGTTCAGACGTGTGCTCTTCCG
TGTGGTGC	CAAGCAGAAGACGGCATACGAGATgcaccacaGTGACTGGAGTTCAGACGTGTGCTCTTCCG
GTTTTTCC	CAAGCAGAAGACGGCATACGAGATggaaaaacGTGACTGGAGTTCAGACGTGTGCTCTTCCG
GTAGTTTT	CAAGCAGAAGACGGCATACGAGATaaaactacGTGACTGGAGTTCAGACGTGTGCTCTTCCG
TTGTAACC	CAAGCAGAAGACGGCATACGAGATggttacaaGTGACTGGAGTTCAGACGTGTGCTCTTCCG
TATCTCCT	CAAGCAGAAGACGGCATACGAGATaggagataGTGACTGGAGTTCAGACGTGTGCTCTTCCG
GATCTATA	CAAGCAGAAGACGGCATACGAGATtatagatcGTGACTGGAGTTCAGACGTGTGCTCTTCCG
TCACACAG	CAAGCAGAAGACGGCATACGAGATctgtgtgaGTGACTGGAGTTCAGACGTGTGCTCTTCCG
CAATTAGT	CAAGCAGAAGACGGCATACGAGATactaattgGTGACTGGAGTTCAGACGTGTGCTCTTCCG
ATGTCGCA	CAAGCAGAAGACGGCATACGAGATtgcgacatGTGACTGGAGTTCAGACGTGTGCTCTTCCG
CCTTACCA	CAAGCAGAAGACGGCATACGAGATtggtaaggGTGACTGGAGTTCAGACGTGTGCTCTTCCG
AAGCCGTC	CAAGCAGAAGACGGCATACGAGATgacggcttGTGACTGGAGTTCAGACGTGTGCTCTTCCG
GGACCTAA	CAAGCAGAAGACGGCATACGAGATttaggtccGTGACTGGAGTTCAGACGTGTGCTCTTCCG
GATATCAT	CAAGCAGAAGACGGCATACGAGATatgatatcGTGACTGGAGTTCAGACGTGTGCTCTTCCG
GTAATATT	CAAGCAGAAGACGGCATACGAGATaatattacGTGACTGGAGTTCAGACGTGTGCTCTTCCG
TCAAATTC	CAAGCAGAAGACGGCATACGAGATgaatttgaGTGACTGGAGTTCAGACGTGTGCTCTTCCG
GGCCTACG	CAAGCAGAAGACGGCATACGAGATcgtaggccGTGACTGGAGTTCAGACGTGTGCTCTTCCG
CCTGAGTA	CAAGCAGAAGACGGCATACGAGATtactcaggGTGACTGGAGTTCAGACGTGTGCTCTTCCG
ACATATCC	CAAGCAGAAGACGGCATACGAGATggatatgtGTGACTGGAGTTCAGACGTGTGCTCTTCCG
GTCCGAGC	CAAGCAGAAGACGGCATACGAGATgctcggacGTGACTGGAGTTCAGACGTGTGCTCTTCCG
CCAGGTTC	CAAGCAGAAGACGGCATACGAGATgaacctggGTGACTGGAGTTCAGACGTGTGCTCTTCCG
ACGATCTG	CAAGCAGAAGACGGCATACGAGATcagatcgtGTGACTGGAGTTCAGACGTGTGCTCTTCCG
TGCTGGGG	CAAGCAGAAGACGGCATACGAGATccccagcaGTGACTGGAGTTCAGACGTGTGCTCTTCCG
GAGTCGCA	CAAGCAGAAGACGGCATACGAGATtgcgactcGTGACTGGAGTTCAGACGTGTGCTCTTCCG
CGCTAACG	CAAGCAGAAGACGGCATACGAGATcgttagcgGTGACTGGAGTTCAGACGTGTGCTCTTCCG
GTATCTTG	CAAGCAGAAGACGGCATACGAGATcaagatacGTGACTGGAGTTCAGACGTGTGCTCTTCCG
ATCCAAAC	CAAGCAGAAGACGGCATACGAGATgtttggatGTGACTGGAGTTCAGACGTGTGCTCTTCCG
GTAATGCT	CAAGCAGAAGACGGCATACGAGATagcattacGTGACTGGAGTTCAGACGTGTGCTCTTCCG
TGACACCA	CAAGCAGAAGACGGCATACGAGATtggtgtcaGTGACTGGAGTTCAGACGTGTGCTCTTCCG
GCTCGGCG	CAAGCAGAAGACGGCATACGAGATcgccgagcGTGACTGGAGTTCAGACGTGTGCTCTTCCG
GGCCTCTA	CAAGCAGAAGACGGCATACGAGATtagaggccGTGACTGGAGTTCAGACGTGTGCTCTTCCG
GGTGAATG	CAAGCAGAAGACGGCATACGAGATcattcaccGTGACTGGAGTTCAGACGTGTGCTCTTCCG
CATGCTCT	CAAGCAGAAGACGGCATACGAGATagagcatgGTGACTGGAGTTCAGACGTGTGCTCTTCCG
TGCGTAAC	CAAGCAGAAGACGGCATACGAGATgttacgcaGTGACTGGAGTTCAGACGTGTGCTCTTCCG
TTTCGGAC	CAAGCAGAAGACGGCATACGAGATgtccgaaaGTGACTGGAGTTCAGACGTGTGCTCTTCCG
TACATCTA	CAAGCAGAAGACGGCATACGAGATtagatgtaGTGACTGGAGTTCAGACGTGTGCTCTTCCG
AGGCAATT	CAAGCAGAAGACGGCATACGAGATaattgcctGTGACTGGAGTTCAGACGTGTGCTCTTCCG
GGAGCAGT	CAAGCAGAAGACGGCATACGAGATactgctccGTGACTGGAGTTCAGACGTGTGCTCTTCCG
TAAAACAA	CAAGCAGAAGACGGCATACGAGATttgttttaGTGACTGGAGTTCAGACGTGTGCTCTTCCG
CTAGTTGT	CAAGCAGAAGACGGCATACGAGATacaactagGTGACTGGAGTTCAGACGTGTGCTCTTCCG
ACTATGCA	CAAGCAGAAGACGGCATACGAGATtgcatagtGTGACTGGAGTTCAGACGTGTGCTCTTCCG
GGGCCCGA	CAAGCAGAAGACGGCATACGAGATtcgggcccGTGACTGGAGTTCAGACGTGTGCTCTTCCG
TCGGGTTT	CAAGCAGAAGACGGCATACGAGATaaacccgaGTGACTGGAGTTCAGACGTGTGCTCTTCCG
CGATTAGG	CAAGCAGAAGACGGCATACGAGATcctaatcgGTGACTGGAGTTCAGACGTGTGCTCTTCCG
ATAATGTA	CAAGCAGAAGACGGCATACGAGATtacattatGTGACTGGAGTTCAGACGTGTGCTCTTCCG
ATGTGGCC	CAAGCAGAAGACGGCATACGAGATggccacatGTGACTGGAGTTCAGACGTGTGCTCTTCCG
GGCAAACC	CAAGCAGAAGACGGCATACGAGATggtttgccGTGACTGGAGTTCAGACGTGTGCTCTTCCG
CCCCTCGG	CAAGCAGAAGACGGCATACGAGATccgaggggGTGACTGGAGTTCAGACGTGTGCTCTTCCG
GGTACCCA	CAAGCAGAAGACGGCATACGAGATtgggtaccGTGACTGGAGTTCAGACGTGTGCTCTTCCG
TCTTACGC	CAAGCAGAAGACGGCATACGAGATgcgtaagaGTGACTGGAGTTCAGACGTGTGCTCTTCCG
GGTGCGCG	CAAGCAGAAGACGGCATACGAGATcgcgcaccGTGACTGGAGTTCAGACGTGTGCTCTTCCG
CGCGTTAA	CAAGCAGAAGACGGCATACGAGATttaacgcgGTGACTGGAGTTCAGACGTGTGCTCTTCCG
GCCAGAGA	CAAGCAGAAGACGGCATACGAGATtctctggcGTGACTGGAGTTCAGACGTGTGCTCTTCCG
GAACTTAA	CAAGCAGAAGACGGCATACGAGATttaagttcGTGACTGGAGTTCAGACGTGTGCTCTTCCG
TCGCCCTA	CAAGCAGAAGACGGCATACGAGATtagggcgaGTGACTGGAGTTCAGACGTGTGCTCTTCCG
CCAAGCAG	CAAGCAGAAGACGGCATACGAGATctgcttggGTGACTGGAGTTCAGACGTGTGCTCTTCCG
AGGGGTTT	CAAGCAGAAGACGGCATACGAGATaaacccctGTGACTGGAGTTCAGACGTGTGCTCTTCCG
GGTCGTCA	CAAGCAGAAGACGGCATACGAGATtgacgaccGTGACTGGAGTTCAGACGTGTGCTCTTCCG
GTTCGGCC	CAAGCAGAAGACGGCATACGAGATggccgaacGTGACTGGAGTTCAGACGTGTGCTCTTCCG
AGTGATAC	CAAGCAGAAGACGGCATACGAGATgtatcactGTGACTGGAGTTCAGACGTGTGCTCTTCCG
AGGAGATG	CAAGCAGAAGACGGCATACGAGATcatctcctGTGACTGGAGTTCAGACGTGTGCTCTTCCG
ACACAGAA	CAAGCAGAAGACGGCATACGAGATttctgtgtGTGACTGGAGTTCAGACGTGTGCTCTTCCG
ACCGAACG	CAAGCAGAAGACGGCATACGAGATcgttcggtGTGACTGGAGTTCAGACGTGTGCTCTTCCG
CCCGCATT	CAAGCAGAAGACGGCATACGAGATaatgcgggGTGACTGGAGTTCAGACGTGTGCTCTTCCG
ATTCTTAA	CAAGCAGAAGACGGCATACGAGATttaagaatGTGACTGGAGTTCAGACGTGTGCTCTTCCG
GTTTTCGA	CAAGCAGAAGACGGCATACGAGATtcgaaaacGTGACTGGAGTTCAGACGTGTGCTCTTCCG
CAACGGAT	CAAGCAGAAGACGGCATACGAGATatccgttgGTGACTGGAGTTCAGACGTGTGCTCTTCCG
AACTTCCA	CAAGCAGAAGACGGCATACGAGATtggaagttGTGACTGGAGTTCAGACGTGTGCTCTTCCG
AGCCTTAG	CAAGCAGAAGACGGCATACGAGATctaaggctGTGACTGGAGTTCAGACGTGTGCTCTTCCG
CAGTAGGG	CAAGCAGAAGACGGCATACGAGATccctactgGTGACTGGAGTTCAGACGTGTGCTCTTCCG
TTTAATCC	CAAGCAGAAGACGGCATACGAGATggattaaaGTGACTGGAGTTCAGACGTGTGCTCTTCCG
CTAGGCGT	CAAGCAGAAGACGGCATACGAGATacgcctagGTGACTGGAGTTCAGACGTGTGCTCTTCCG
CCCTGAGT	CAAGCAGAAGACGGCATACGAGATactcagggGTGACTGGAGTTCAGACGTGTGCTCTTCCG
TTCCCTTC	CAAGCAGAAGACGGCATACGAGATgaagggaaGTGACTGGAGTTCAGACGTGTGCTCTTCCG
AGTGACCG	CAAGCAGAAGACGGCATACGAGATcggtcactGTGACTGGAGTTCAGACGTGTGCTCTTCCG
GCGCTCCG	CAAGCAGAAGACGGCATACGAGATcggagcgcGTGACTGGAGTTCAGACGTGTGCTCTTCCG
GAGCGCAT	CAAGCAGAAGACGGCATACGAGATatgcgctcGTGACTGGAGTTCAGACGTGTGCTCTTCCG
AGTAAACC	CAAGCAGAAGACGGCATACGAGATggtttactGTGACTGGAGTTCAGACGTGTGCTCTTCCG
CTCCACAG	CAAGCAGAAGACGGCATACGAGATctgtggagGTGACTGGAGTTCAGACGTGTGCTCTTCCG
GTTAAAAG	CAAGCAGAAGACGGCATACGAGATcttttaacGTGACTGGAGTTCAGACGTGTGCTCTTCCG
GAATATCG	CAAGCAGAAGACGGCATACGAGATcgatattcGTGACTGGAGTTCAGACGTGTGCTCTTCCG
GTGTCAGC	CAAGCAGAAGACGGCATACGAGATgctgacacGTGACTGGAGTTCAGACGTGTGCTCTTCCG
ACACGAAA	CAAGCAGAAGACGGCATACGAGATtttcgtgtGTGACTGGAGTTCAGACGTGTGCTCTTCCG
CTATGGAA	CAAGCAGAAGACGGCATACGAGATttccatagGTGACTGGAGTTCAGACGTGTGCTCTTCCG
GAAGGACA	CAAGCAGAAGACGGCATACGAGATtgtccttcGTGACTGGAGTTCAGACGTGTGCTCTTCCG
GTTAGGGC	CAAGCAGAAGACGGCATACGAGATgccctaacGTGACTGGAGTTCAGACGTGTGCTCTTCCG
TATGGCAG	CAAGCAGAAGACGGCATACGAGATctgccataGTGACTGGAGTTCAGACGTGTGCTCTTCCG
AGCCGAAT	CAAGCAGAAGACGGCATACGAGATattcggctGTGACTGGAGTTCAGACGTGTGCTCTTCCG
TCGCGGCG	CAAGCAGAAGACGGCATACGAGATcgccgcgaGTGACTGGAGTTCAGACGTGTGCTCTTCCG
TGTGCTTA	CAAGCAGAAGACGGCATACGAGATtaagcacaGTGACTGGAGTTCAGACGTGTGCTCTTCCG
ATTATCGA	CAAGCAGAAGACGGCATACGAGATtcgataatGTGACTGGAGTTCAGACGTGTGCTCTTCCG
CGCAGCAG	CAAGCAGAAGACGGCATACGAGATctgctgcgGTGACTGGAGTTCAGACGTGTGCTCTTCCG
TCGGAGGG	CAAGCAGAAGACGGCATACGAGATccctccgaGTGACTGGAGTTCAGACGTGTGCTCTTCCG
CTACGTTA	CAAGCAGAAGACGGCATACGAGATtaacgtagGTGACTGGAGTTCAGACGTGTGCTCTTCCG
ATTAAGTA	CAAGCAGAAGACGGCATACGAGATtacttaatGTGACTGGAGTTCAGACGTGTGCTCTTCCG
AGGTCCGC	CAAGCAGAAGACGGCATACGAGATgcggacctGTGACTGGAGTTCAGACGTGTGCTCTTCCG
CGAGTCAT	CAAGCAGAAGACGGCATACGAGATatgactcgGTGACTGGAGTTCAGACGTGTGCTCTTCCG
CTACAATA	CAAGCAGAAGACGGCATACGAGATtattgtagGTGACTGGAGTTCAGACGTGTGCTCTTCCG
GATGGAAG	CAAGCAGAAGACGGCATACGAGATcttccatcGTGACTGGAGTTCAGACGTGTGCTCTTCCG
AGCCTTGT	CAAGCAGAAGACGGCATACGAGATacaaggctGTGACTGGAGTTCAGACGTGTGCTCTTCCG
GATCTGAC	CAAGCAGAAGACGGCATACGAGATgtcagatcGTGACTGGAGTTCAGACGTGTGCTCTTCCG
CTAATTTA	CAAGCAGAAGACGGCATACGAGATtaaattagGTGACTGGAGTTCAGACGTGTGCTCTTCCG
TTTGGAGA	CAAGCAGAAGACGGCATACGAGATtctccaaaGTGACTGGAGTTCAGACGTGTGCTCTTCCG
ATGGCGGG	CAAGCAGAAGACGGCATACGAGATcccgccatGTGACTGGAGTTCAGACGTGTGCTCTTCCG
CGGGATTT	CAAGCAGAAGACGGCATACGAGATaaatcccgGTGACTGGAGTTCAGACGTGTGCTCTTCCG
GCCTAATA	CAAGCAGAAGACGGCATACGAGATtattaggcGTGACTGGAGTTCAGACGTGTGCTCTTCCG
AGAATATC	CAAGCAGAAGACGGCATACGAGATgatattctGTGACTGGAGTTCAGACGTGTGCTCTTCCG
GCGAGAAG	CAAGCAGAAGACGGCATACGAGATcttctcgcGTGACTGGAGTTCAGACGTGTGCTCTTCCG
AGAACACA	CAAGCAGAAGACGGCATACGAGATtgtgttctGTGACTGGAGTTCAGACGTGTGCTCTTCCG
TCGTATAT	CAAGCAGAAGACGGCATACGAGATatatacgaGTGACTGGAGTTCAGACGTGTGCTCTTCCG
AGCCTATA	CAAGCAGAAGACGGCATACGAGATtataggctGTGACTGGAGTTCAGACGTGTGCTCTTCCG
GAGTTAGT	CAAGCAGAAGACGGCATACGAGATactaactcGTGACTGGAGTTCAGACGTGTGCTCTTCCG
TCATTAAC	CAAGCAGAAGACGGCATACGAGATgttaatgaGTGACTGGAGTTCAGACGTGTGCTCTTCCG
GGTGTGCA	CAAGCAGAAGACGGCATACGAGATtgcacaccGTGACTGGAGTTCAGACGTGTGCTCTTCCG
GAGGTAAG	CAAGCAGAAGACGGCATACGAGATcttacctcGTGACTGGAGTTCAGACGTGTGCTCTTCCG
TACAGGAT	CAAGCAGAAGACGGCATACGAGATatcctgtaGTGACTGGAGTTCAGACGTGTGCTCTTCCG
TATTTATC	CAAGCAGAAGACGGCATACGAGATgataaataGTGACTGGAGTTCAGACGTGTGCTCTTCCG
CGTAACTT	CAAGCAGAAGACGGCATACGAGATaagttacgGTGACTGGAGTTCAGACGTGTGCTCTTCCG
AATCTACT	CAAGCAGAAGACGGCATACGAGATagtagattGTGACTGGAGTTCAGACGTGTGCTCTTCCG
AGAAAGCG	CAAGCAGAAGACGGCATACGAGATcgctttctGTGACTGGAGTTCAGACGTGTGCTCTTCCG
GAGCCCAA	CAAGCAGAAGACGGCATACGAGATttgggctcGTGACTGGAGTTCAGACGTGTGCTCTTCCG
GCTTACGA	CAAGCAGAAGACGGCATACGAGATtcgtaagcGTGACTGGAGTTCAGACGTGTGCTCTTCCG
CCAATCCG	CAAGCAGAAGACGGCATACGAGATcggattggGTGACTGGAGTTCAGACGTGTGCTCTTCCG
TCCACTAA	CAAGCAGAAGACGGCATACGAGATttagtggaGTGACTGGAGTTCAGACGTGTGCTCTTCCG
AGTACCTT	CAAGCAGAAGACGGCATACGAGATaaggtactGTGACTGGAGTTCAGACGTGTGCTCTTCCG
TATTCACT	CAAGCAGAAGACGGCATACGAGATagtgaataGTGACTGGAGTTCAGACGTGTGCTCTTCCG
GGCCTGTT	CAAGCAGAAGACGGCATACGAGATaacaggccGTGACTGGAGTTCAGACGTGTGCTCTTCCG
GCGCAAGG	CAAGCAGAAGACGGCATACGAGATccttgcgcGTGACTGGAGTTCAGACGTGTGCTCTTCCG
CTGGGCTT	CAAGCAGAAGACGGCATACGAGATaagcccagGTGACTGGAGTTCAGACGTGTGCTCTTCCG
ATACTCTG	CAAGCAGAAGACGGCATACGAGATcagagtatGTGACTGGAGTTCAGACGTGTGCTCTTCCG
GGTCCCGC	CAAGCAGAAGACGGCATACGAGATgcgggaccGTGACTGGAGTTCAGACGTGTGCTCTTCCG
GCGGCTCA	CAAGCAGAAGACGGCATACGAGATtgagccgcGTGACTGGAGTTCAGACGTGTGCTCTTCCG
ATTAAGGG	CAAGCAGAAGACGGCATACGAGATcccttaatGTGACTGGAGTTCAGACGTGTGCTCTTCCG
GTTTGTAC	CAAGCAGAAGACGGCATACGAGATgtacaaacGTGACTGGAGTTCAGACGTGTGCTCTTCCG
CTCCTACC	CAAGCAGAAGACGGCATACGAGATggtaggagGTGACTGGAGTTCAGACGTGTGCTCTTCCG
GCATTTCC	CAAGCAGAAGACGGCATACGAGATggaaatgcGTGACTGGAGTTCAGACGTGTGCTCTTCCG
TAAAGGTT	CAAGCAGAAGACGGCATACGAGATaacctttaGTGACTGGAGTTCAGACGTGTGCTCTTCCG
TCACCGTG	CAAGCAGAAGACGGCATACGAGATcacggtgaGTGACTGGAGTTCAGACGTGTGCTCTTCCG
TCCTTGTT	CAAGCAGAAGACGGCATACGAGATaacaaggaGTGACTGGAGTTCAGACGTGTGCTCTTCCG
AGGCTTCA	CAAGCAGAAGACGGCATACGAGATtgaagcctGTGACTGGAGTTCAGACGTGTGCTCTTCCG
AGTACAAA	CAAGCAGAAGACGGCATACGAGATtttgtactGTGACTGGAGTTCAGACGTGTGCTCTTCCG
TCATCCAC	CAAGCAGAAGACGGCATACGAGATgtggatgaGTGACTGGAGTTCAGACGTGTGCTCTTCCG
CACGTTAC	CAAGCAGAAGACGGCATACGAGATgtaacgtgGTGACTGGAGTTCAGACGTGTGCTCTTCCG
GCGGAGCT	CAAGCAGAAGACGGCATACGAGATagctccgcGTGACTGGAGTTCAGACGTGTGCTCTTCCG
CTCGGGCA	CAAGCAGAAGACGGCATACGAGATtgcccgagGTGACTGGAGTTCAGACGTGTGCTCTTCCG
ATTACTTT	CAAGCAGAAGACGGCATACGAGATaaagtaatGTGACTGGAGTTCAGACGTGTGCTCTTCCG
CCAATATG	CAAGCAGAAGACGGCATACGAGATcatattggGTGACTGGAGTTCAGACGTGTGCTCTTCCG
GGCGCTGC	CAAGCAGAAGACGGCATACGAGATgcagcgccGTGACTGGAGTTCAGACGTGTGCTCTTCCG
TACTCTCA	CAAGCAGAAGACGGCATACGAGATtgagagtaGTGACTGGAGTTCAGACGTGTGCTCTTCCG
TCATCTCA	CAAGCAGAAGACGGCATACGAGATtgagatgaGTGACTGGAGTTCAGACGTGTGCTCTTCCG
AGTCCCCT	CAAGCAGAAGACGGCATACGAGATaggggactGTGACTGGAGTTCAGACGTGTGCTCTTCCG
AAGTTGCC	CAAGCAGAAGACGGCATACGAGATggcaacttGTGACTGGAGTTCAGACGTGTGCTCTTCCG
CCTATGTA	CAAGCAGAAGACGGCATACGAGATtacataggGTGACTGGAGTTCAGACGTGTGCTCTTCCG
TTATATTC	CAAGCAGAAGACGGCATACGAGATgaatataaGTGACTGGAGTTCAGACGTGTGCTCTTCCG
AAGGTTTC	CAAGCAGAAGACGGCATACGAGATgaaaccttGTGACTGGAGTTCAGACGTGTGCTCTTCCG
GCTGGGGG	CAAGCAGAAGACGGCATACGAGATcccccagcGTGACTGGAGTTCAGACGTGTGCTCTTCCG
CCTAGGAA	CAAGCAGAAGACGGCATACGAGATttcctaggGTGACTGGAGTTCAGACGTGTGCTCTTCCG
CAGGAGAC	CAAGCAGAAGACGGCATACGAGATgtctcctgGTGACTGGAGTTCAGACGTGTGCTCTTCCG
TGATTTGC	CAAGCAGAAGACGGCATACGAGATgcaaatcaGTGACTGGAGTTCAGACGTGTGCTCTTCCG
GATCTCTC	CAAGCAGAAGACGGCATACGAGATgagagatcGTGACTGGAGTTCAGACGTGTGCTCTTCCG
AAAAATTG	CAAGCAGAAGACGGCATACGAGATcaatttttGTGACTGGAGTTCAGACGTGTGCTCTTCCG
AACAGGAC	CAAGCAGAAGACGGCATACGAGATgtcctgttGTGACTGGAGTTCAGACGTGTGCTCTTCCG
GTTACACT	CAAGCAGAAGACGGCATACGAGATagtgtaacGTGACTGGAGTTCAGACGTGTGCTCTTCCG
CAAATCGT	CAAGCAGAAGACGGCATACGAGATacgatttgGTGACTGGAGTTCAGACGTGTGCTCTTCCG
TCGTGCCG	CAAGCAGAAGACGGCATACGAGATcggcacgaGTGACTGGAGTTCAGACGTGTGCTCTTCCG
TTTTAGCC	CAAGCAGAAGACGGCATACGAGATggctaaaaGTGACTGGAGTTCAGACGTGTGCTCTTCCG
CTGTTTCG	CAAGCAGAAGACGGCATACGAGATcgaaacagGTGACTGGAGTTCAGACGTGTGCTCTTCCG
TTAGCAAC	CAAGCAGAAGACGGCATACGAGATgttgctaaGTGACTGGAGTTCAGACGTGTGCTCTTCCG
AGGACTGC	CAAGCAGAAGACGGCATACGAGATgcagtcctGTGACTGGAGTTCAGACGTGTGCTCTTCCG
CTTAAAGG	CAAGCAGAAGACGGCATACGAGATcctttaagGTGACTGGAGTTCAGACGTGTGCTCTTCCG
ACACAACC	CAAGCAGAAGACGGCATACGAGATggttgtgtGTGACTGGAGTTCAGACGTGTGCTCTTCCG
AACTAACG	CAAGCAGAAGACGGCATACGAGATcgttagttGTGACTGGAGTTCAGACGTGTGCTCTTCCG
TATGCGAG	CAAGCAGAAGACGGCATACGAGATctcgcataGTGACTGGAGTTCAGACGTGTGCTCTTCCG
TGTTGACC	CAAGCAGAAGACGGCATACGAGATggtcaacaGTGACTGGAGTTCAGACGTGTGCTCTTCCG
AACTACTA	CAAGCAGAAGACGGCATACGAGATtagtagttGTGACTGGAGTTCAGACGTGTGCTCTTCCG
TTAGATGC	CAAGCAGAAGACGGCATACGAGATgcatctaaGTGACTGGAGTTCAGACGTGTGCTCTTCCG
AATCCTTA	CAAGCAGAAGACGGCATACGAGATtaaggattGTGACTGGAGTTCAGACGTGTGCTCTTCCG
AGAGCCAC	CAAGCAGAAGACGGCATACGAGATgtggctctGTGACTGGAGTTCAGACGTGTGCTCTTCCG
GACTCTAC	CAAGCAGAAGACGGCATACGAGATgtagagtcGTGACTGGAGTTCAGACGTGTGCTCTTCCG
TAAGCATA	CAAGCAGAAGACGGCATACGAGATtatgcttaGTGACTGGAGTTCAGACGTGTGCTCTTCCG
GCAGCAAT	CAAGCAGAAGACGGCATACGAGATattgctgcGTGACTGGAGTTCAGACGTGTGCTCTTCCG
GACCCGCA	CAAGCAGAAGACGGCATACGAGATtgcgggtcGTGACTGGAGTTCAGACGTGTGCTCTTCCG
CCCAATGG	CAAGCAGAAGACGGCATACGAGATccattgggGTGACTGGAGTTCAGACGTGTGCTCTTCCG
TCGAGAAA	CAAGCAGAAGACGGCATACGAGATtttctcgaGTGACTGGAGTTCAGACGTGTGCTCTTCCG
GCTCAATC	CAAGCAGAAGACGGCATACGAGATgattgagcGTGACTGGAGTTCAGACGTGTGCTCTTCCG
ACCGGGAG	CAAGCAGAAGACGGCATACGAGATctcccggtGTGACTGGAGTTCAGACGTGTGCTCTTCCG
AGTTTCTT	CAAGCAGAAGACGGCATACGAGATaagaaactGTGACTGGAGTTCAGACGTGTGCTCTTCCG
ACCGTGCA	CAAGCAGAAGACGGCATACGAGATtgcacggtGTGACTGGAGTTCAGACGTGTGCTCTTCCG
TGAGTAAA	CAAGCAGAAGACGGCATACGAGATtttactcaGTGACTGGAGTTCAGACGTGTGCTCTTCCG
TTAAATCT	CAAGCAGAAGACGGCATACGAGATagatttaaGTGACTGGAGTTCAGACGTGTGCTCTTCCG
ACATGTTC	CAAGCAGAAGACGGCATACGAGATgaacatgtGTGACTGGAGTTCAGACGTGTGCTCTTCCG
GCGTGAAA	CAAGCAGAAGACGGCATACGAGATtttcacgcGTGACTGGAGTTCAGACGTGTGCTCTTCCG
GAAATGCG	CAAGCAGAAGACGGCATACGAGATcgcatttcGTGACTGGAGTTCAGACGTGTGCTCTTCCG
AAGTTCCG	CAAGCAGAAGACGGCATACGAGATcggaacttGTGACTGGAGTTCAGACGTGTGCTCTTCCG
TGTCGCCC	CAAGCAGAAGACGGCATACGAGATgggcgacaGTGACTGGAGTTCAGACGTGTGCTCTTCCG
TTAAATAC	CAAGCAGAAGACGGCATACGAGATgtatttaaGTGACTGGAGTTCAGACGTGTGCTCTTCCG
GATAGAGA	CAAGCAGAAGACGGCATACGAGATtctctatcGTGACTGGAGTTCAGACGTGTGCTCTTCCG
GTTTCTTC	CAAGCAGAAGACGGCATACGAGATgaagaaacGTGACTGGAGTTCAGACGTGTGCTCTTCCG
TCCCGAGC	CAAGCAGAAGACGGCATACGAGATgctcgggaGTGACTGGAGTTCAGACGTGTGCTCTTCCG
CGATCTCA	CAAGCAGAAGACGGCATACGAGATtgagatcgGTGACTGGAGTTCAGACGTGTGCTCTTCCG
GGTTGATC	CAAGCAGAAGACGGCATACGAGATgatcaaccGTGACTGGAGTTCAGACGTGTGCTCTTCCG
AATAATCA	CAAGCAGAAGACGGCATACGAGATtgattattGTGACTGGAGTTCAGACGTGTGCTCTTCCG
GGTGTTTT	CAAGCAGAAGACGGCATACGAGATaaaacaccGTGACTGGAGTTCAGACGTGTGCTCTTCCG
GCACGCGA	CAAGCAGAAGACGGCATACGAGATtcgcgtgcGTGACTGGAGTTCAGACGTGTGCTCTTCCG
TCCCTGCA	CAAGCAGAAGACGGCATACGAGATtgcagggaGTGACTGGAGTTCAGACGTGTGCTCTTCCG
TAGGCGTC	CAAGCAGAAGACGGCATACGAGATgacgcctaGTGACTGGAGTTCAGACGTGTGCTCTTCCG
ACCACCGT	CAAGCAGAAGACGGCATACGAGATacggtggtGTGACTGGAGTTCAGACGTGTGCTCTTCCG
TTCCACAT	CAAGCAGAAGACGGCATACGAGATatgtggaaGTGACTGGAGTTCAGACGTGTGCTCTTCCG
TCGTCAAA	CAAGCAGAAGACGGCATACGAGATtttgacgaGTGACTGGAGTTCAGACGTGTGCTCTTCCG
CCGCTTGA	CAAGCAGAAGACGGCATACGAGATtcaagcggGTGACTGGAGTTCAGACGTGTGCTCTTCCG
CTAAGAAG	CAAGCAGAAGACGGCATACGAGATcttcttagGTGACTGGAGTTCAGACGTGTGCTCTTCCG
ATGACATT	CAAGCAGAAGACGGCATACGAGATaatgtcatGTGACTGGAGTTCAGACGTGTGCTCTTCCG
CTGTAGAA	CAAGCAGAAGACGGCATACGAGATttctacagGTGACTGGAGTTCAGACGTGTGCTCTTCCG
GCTTGCTG	CAAGCAGAAGACGGCATACGAGATcagcaagcGTGACTGGAGTTCAGACGTGTGCTCTTCCG
ACGTCAGA	CAAGCAGAAGACGGCATACGAGATtctgacgtGTGACTGGAGTTCAGACGTGTGCTCTTCCG
ACCCACTC	CAAGCAGAAGACGGCATACGAGATgagtgggtGTGACTGGAGTTCAGACGTGTGCTCTTCCG
AACACTAG	CAAGCAGAAGACGGCATACGAGATctagtgttGTGACTGGAGTTCAGACGTGTGCTCTTCCG
AATGAACA	CAAGCAGAAGACGGCATACGAGATtgttcattGTGACTGGAGTTCAGACGTGTGCTCTTCCG
GGCAGTAT	CAAGCAGAAGACGGCATACGAGATatactgccGTGACTGGAGTTCAGACGTGTGCTCTTCCG
ACCACACG	CAAGCAGAAGACGGCATACGAGATcgtgtggtGTGACTGGAGTTCAGACGTGTGCTCTTCCG
GCACAGCC	CAAGCAGAAGACGGCATACGAGATggctgtgcGTGACTGGAGTTCAGACGTGTGCTCTTCCG
GCCTTTGA	CAAGCAGAAGACGGCATACGAGATtcaaaggcGTGACTGGAGTTCAGACGTGTGCTCTTCCG
GACTGTGG	CAAGCAGAAGACGGCATACGAGATccacagtcGTGACTGGAGTTCAGACGTGTGCTCTTCCG
AAACAAGC	CAAGCAGAAGACGGCATACGAGATgcttgtttGTGACTGGAGTTCAGACGTGTGCTCTTCCG
CCTCGTAA	CAAGCAGAAGACGGCATACGAGATttacgaggGTGACTGGAGTTCAGACGTGTGCTCTTCCG
AAATCGGA	CAAGCAGAAGACGGCATACGAGATtccgatttGTGACTGGAGTTCAGACGTGTGCTCTTCCG
ACGGAGAC	CAAGCAGAAGACGGCATACGAGATgtctccgtGTGACTGGAGTTCAGACGTGTGCTCTTCCG
GTGCGCCG	CAAGCAGAAGACGGCATACGAGATcggcgcacGTGACTGGAGTTCAGACGTGTGCTCTTCCG
TGGGCATT	CAAGCAGAAGACGGCATACGAGATaatgcccaGTGACTGGAGTTCAGACGTGTGCTCTTCCG
AGGGAACG	CAAGCAGAAGACGGCATACGAGATcgttccctGTGACTGGAGTTCAGACGTGTGCTCTTCCG
CTAGTGGC	CAAGCAGAAGACGGCATACGAGATgccactagGTGACTGGAGTTCAGACGTGTGCTCTTCCG
TTATAGGC	CAAGCAGAAGACGGCATACGAGATgcctataaGTGACTGGAGTTCAGACGTGTGCTCTTCCG
ATCATTAC	CAAGCAGAAGACGGCATACGAGATgtaatgatGTGACTGGAGTTCAGACGTGTGCTCTTCCG
CTGCTTTG	CAAGCAGAAGACGGCATACGAGATcaaagcagGTGACTGGAGTTCAGACGTGTGCTCTTCCG
ACTTTTCC	CAAGCAGAAGACGGCATACGAGATggaaaagtGTGACTGGAGTTCAGACGTGTGCTCTTCCG
CGGCTCTC	CAAGCAGAAGACGGCATACGAGATgagagccgGTGACTGGAGTTCAGACGTGTGCTCTTCCG
CTGTCAAG	CAAGCAGAAGACGGCATACGAGATcttgacagGTGACTGGAGTTCAGACGTGTGCTCTTCCG
TCGCTAGA	CAAGCAGAAGACGGCATACGAGATtctagcgaGTGACTGGAGTTCAGACGTGTGCTCTTCCG
AAGGCGAT	CAAGCAGAAGACGGCATACGAGATatcgccttGTGACTGGAGTTCAGACGTGTGCTCTTCCG
TTGCAGTG	CAAGCAGAAGACGGCATACGAGATcactgcaaGTGACTGGAGTTCAGACGTGTGCTCTTCCG
ACAGACGC	CAAGCAGAAGACGGCATACGAGATgcgtctgtGTGACTGGAGTTCAGACGTGTGCTCTTCCG
GGAATAAG	CAAGCAGAAGACGGCATACGAGATcttattccGTGACTGGAGTTCAGACGTGTGCTCTTCCG
GCCTAGTT	CAAGCAGAAGACGGCATACGAGATaactaggcGTGACTGGAGTTCAGACGTGTGCTCTTCCG
GACGCCAT	CAAGCAGAAGACGGCATACGAGATatggcgtcGTGACTGGAGTTCAGACGTGTGCTCTTCCG
ATGCTGCA	CAAGCAGAAGACGGCATACGAGATtgcagcatGTGACTGGAGTTCAGACGTGTGCTCTTCCG
CCAACCGG	CAAGCAGAAGACGGCATACGAGATccggttggGTGACTGGAGTTCAGACGTGTGCTCTTCCG
ACTAAGGC	CAAGCAGAAGACGGCATACGAGATgccttagtGTGACTGGAGTTCAGACGTGTGCTCTTCCG
CGCGCACT	CAAGCAGAAGACGGCATACGAGATagtgcgcgGTGACTGGAGTTCAGACGTGTGCTCTTCCG
CCGCCAAA	CAAGCAGAAGACGGCATACGAGATtttggcggGTGACTGGAGTTCAGACGTGTGCTCTTCCG
ACCTCTCG	CAAGCAGAAGACGGCATACGAGATcgagaggtGTGACTGGAGTTCAGACGTGTGCTCTTCCG
TGCAAGGC	CAAGCAGAAGACGGCATACGAGATgccttgcaGTGACTGGAGTTCAGACGTGTGCTCTTCCG
CCTACGGA	CAAGCAGAAGACGGCATACGAGATtccgtaggGTGACTGGAGTTCAGACGTGTGCTCTTCCG
GCGCAAAC	CAAGCAGAAGACGGCATACGAGATgtttgcgcGTGACTGGAGTTCAGACGTGTGCTCTTCCG
TGGCCTAC	CAAGCAGAAGACGGCATACGAGATgtaggccaGTGACTGGAGTTCAGACGTGTGCTCTTCCG
ATTGCACC	CAAGCAGAAGACGGCATACGAGATggtgcaatGTGACTGGAGTTCAGACGTGTGCTCTTCCG
ACCTCGGA	CAAGCAGAAGACGGCATACGAGATtccgaggtGTGACTGGAGTTCAGACGTGTGCTCTTCCG
ACAAAGTG	CAAGCAGAAGACGGCATACGAGATcactttgtGTGACTGGAGTTCAGACGTGTGCTCTTCCG
TGAATCTA	CAAGCAGAAGACGGCATACGAGATtagattcaGTGACTGGAGTTCAGACGTGTGCTCTTCCG
TCGACGAA	CAAGCAGAAGACGGCATACGAGATttcgtcgaGTGACTGGAGTTCAGACGTGTGCTCTTCCG
AAGTAACA	CAAGCAGAAGACGGCATACGAGATtgttacttGTGACTGGAGTTCAGACGTGTGCTCTTCCG
ATCAGCCT	CAAGCAGAAGACGGCATACGAGATaggctgatGTGACTGGAGTTCAGACGTGTGCTCTTCCG
ATCAGTCA	CAAGCAGAAGACGGCATACGAGATtgactgatGTGACTGGAGTTCAGACGTGTGCTCTTCCG
AAACGACA	CAAGCAGAAGACGGCATACGAGATtgtcgtttGTGACTGGAGTTCAGACGTGTGCTCTTCCG
TATTAGCG	CAAGCAGAAGACGGCATACGAGATcgctaataGTGACTGGAGTTCAGACGTGTGCTCTTCCG
ATGTGTTT	CAAGCAGAAGACGGCATACGAGATaaacacatGTGACTGGAGTTCAGACGTGTGCTCTTCCG
TGAGATTA	CAAGCAGAAGACGGCATACGAGATtaatctcaGTGACTGGAGTTCAGACGTGTGCTCTTCCG
ATTGATTG	CAAGCAGAAGACGGCATACGAGATcaatcaatGTGACTGGAGTTCAGACGTGTGCTCTTCCG
CTACCAAT	CAAGCAGAAGACGGCATACGAGATattggtagGTGACTGGAGTTCAGACGTGTGCTCTTCCG
GTGCCCGT	CAAGCAGAAGACGGCATACGAGATacgggcacGTGACTGGAGTTCAGACGTGTGCTCTTCCG
CTCAGCGG	CAAGCAGAAGACGGCATACGAGATccgctgagGTGACTGGAGTTCAGACGTGTGCTCTTCCG
TTCCATTT	CAAGCAGAAGACGGCATACGAGATaaatggaaGTGACTGGAGTTCAGACGTGTGCTCTTCCG
TTAGGGTG	CAAGCAGAAGACGGCATACGAGATcaccctaaGTGACTGGAGTTCAGACGTGTGCTCTTCCG
TGCGGCCA	CAAGCAGAAGACGGCATACGAGATtggccgcaGTGACTGGAGTTCAGACGTGTGCTCTTCCG
GGGACGAA	CAAGCAGAAGACGGCATACGAGATttcgtcccGTGACTGGAGTTCAGACGTGTGCTCTTCCG
AAGACGAC	CAAGCAGAAGACGGCATACGAGATgtcgtcttGTGACTGGAGTTCAGACGTGTGCTCTTCCG
CTGTCTAA	CAAGCAGAAGACGGCATACGAGATttagacagGTGACTGGAGTTCAGACGTGTGCTCTTCCG
ATGCCTTT	CAAGCAGAAGACGGCATACGAGATaaaggcatGTGACTGGAGTTCAGACGTGTGCTCTTCCG
TAGACCTC	CAAGCAGAAGACGGCATACGAGATgaggtctaGTGACTGGAGTTCAGACGTGTGCTCTTCCG
CTCGACGG	CAAGCAGAAGACGGCATACGAGATccgtcgagGTGACTGGAGTTCAGACGTGTGCTCTTCCG
TGTATACT	CAAGCAGAAGACGGCATACGAGATagtatacaGTGACTGGAGTTCAGACGTGTGCTCTTCCG
ACCTTCAA	CAAGCAGAAGACGGCATACGAGATttgaaggtGTGACTGGAGTTCAGACGTGTGCTCTTCCG
CCGTGGAT	CAAGCAGAAGACGGCATACGAGATatccacggGTGACTGGAGTTCAGACGTGTGCTCTTCCG
GGTAGTGA	CAAGCAGAAGACGGCATACGAGATtcactaccGTGACTGGAGTTCAGACGTGTGCTCTTCCG
TTTAACCT	CAAGCAGAAGACGGCATACGAGATaggttaaaGTGACTGGAGTTCAGACGTGTGCTCTTCCG
GTTCGATG	CAAGCAGAAGACGGCATACGAGATcatcgaacGTGACTGGAGTTCAGACGTGTGCTCTTCCG
TGTGTTAC	CAAGCAGAAGACGGCATACGAGATgtaacacaGTGACTGGAGTTCAGACGTGTGCTCTTCCG
GCAGATTA	CAAGCAGAAGACGGCATACGAGATtaatctgcGTGACTGGAGTTCAGACGTGTGCTCTTCCG
AGCTCGCG	CAAGCAGAAGACGGCATACGAGATcgcgagctGTGACTGGAGTTCAGACGTGTGCTCTTCCG
TTTCAGCG	CAAGCAGAAGACGGCATACGAGATcgctgaaaGTGACTGGAGTTCAGACGTGTGCTCTTCCG
GCGGGTAC	CAAGCAGAAGACGGCATACGAGATgtacccgcGTGACTGGAGTTCAGACGTGTGCTCTTCCG
ACCGTCTG	CAAGCAGAAGACGGCATACGAGATcagacggtGTGACTGGAGTTCAGACGTGTGCTCTTCCG
GTCCAATG	CAAGCAGAAGACGGCATACGAGATcattggacGTGACTGGAGTTCAGACGTGTGCTCTTCCG
GGTTTCTA	CAAGCAGAAGACGGCATACGAGATtagaaaccGTGACTGGAGTTCAGACGTGTGCTCTTCCG
TGGTTCCC	CAAGCAGAAGACGGCATACGAGATgggaaccaGTGACTGGAGTTCAGACGTGTGCTCTTCCG
AAGTGGAC	CAAGCAGAAGACGGCATACGAGATgtccacttGTGACTGGAGTTCAGACGTGTGCTCTTCCG
CCACTGTC	CAAGCAGAAGACGGCATACGAGATgacagtggGTGACTGGAGTTCAGACGTGTGCTCTTCCG
CATTCGGC	CAAGCAGAAGACGGCATACGAGATgccgaatgGTGACTGGAGTTCAGACGTGTGCTCTTCCG
ATCTCGGT	CAAGCAGAAGACGGCATACGAGATaccgagatGTGACTGGAGTTCAGACGTGTGCTCTTCCG
TTTTCGAA	CAAGCAGAAGACGGCATACGAGATttcgaaaaGTGACTGGAGTTCAGACGTGTGCTCTTCCG
ATGCGCAG	CAAGCAGAAGACGGCATACGAGATctgcgcatGTGACTGGAGTTCAGACGTGTGCTCTTCCG
AAGGAATC	CAAGCAGAAGACGGCATACGAGATgattccttGTGACTGGAGTTCAGACGTGTGCTCTTCCG
ATAGCTCC	CAAGCAGAAGACGGCATACGAGATggagctatGTGACTGGAGTTCAGACGTGTGCTCTTCCG
GTTGCTAC	CAAGCAGAAGACGGCATACGAGATgtagcaacGTGACTGGAGTTCAGACGTGTGCTCTTCCG
CCTATTAC	CAAGCAGAAGACGGCATACGAGATgtaataggGTGACTGGAGTTCAGACGTGTGCTCTTCCG
GCGCATCG	CAAGCAGAAGACGGCATACGAGATcgatgcgcGTGACTGGAGTTCAGACGTGTGCTCTTCCG
CTTATCTG	CAAGCAGAAGACGGCATACGAGATcagataagGTGACTGGAGTTCAGACGTGTGCTCTTCCG
AAGGGATT	CAAGCAGAAGACGGCATACGAGATaatcccttGTGACTGGAGTTCAGACGTGTGCTCTTCCG
TGCTCCCC	CAAGCAGAAGACGGCATACGAGATggggagcaGTGACTGGAGTTCAGACGTGTGCTCTTCCG
GATATTTT	CAAGCAGAAGACGGCATACGAGATaaaatatcGTGACTGGAGTTCAGACGTGTGCTCTTCCG
GAGTCCCG	CAAGCAGAAGACGGCATACGAGATcgggactcGTGACTGGAGTTCAGACGTGTGCTCTTCCG
TCCCTCAG	CAAGCAGAAGACGGCATACGAGATctgagggaGTGACTGGAGTTCAGACGTGTGCTCTTCCG
AGGCGTGC	CAAGCAGAAGACGGCATACGAGATgcacgcctGTGACTGGAGTTCAGACGTGTGCTCTTCCG
TGCAGGTC	CAAGCAGAAGACGGCATACGAGATgacctgcaGTGACTGGAGTTCAGACGTGTGCTCTTCCG
TCGGTCTA	CAAGCAGAAGACGGCATACGAGATtagaccgaGTGACTGGAGTTCAGACGTGTGCTCTTCCG
GTCTACAA	CAAGCAGAAGACGGCATACGAGATttgtagacGTGACTGGAGTTCAGACGTGTGCTCTTCCG
GACATCCG	CAAGCAGAAGACGGCATACGAGATcggatgtcGTGACTGGAGTTCAGACGTGTGCTCTTCCG
GCGCACAG	CAAGCAGAAGACGGCATACGAGATctgtgcgcGTGACTGGAGTTCAGACGTGTGCTCTTCCG
CCTAATTT	CAAGCAGAAGACGGCATACGAGATaaattaggGTGACTGGAGTTCAGACGTGTGCTCTTCCG
GGGCCTTC	CAAGCAGAAGACGGCATACGAGATgaaggcccGTGACTGGAGTTCAGACGTGTGCTCTTCCG
AGGAGTGG	CAAGCAGAAGACGGCATACGAGATccactcctGTGACTGGAGTTCAGACGTGTGCTCTTCCG
CAATGATG	CAAGCAGAAGACGGCATACGAGATcatcattgGTGACTGGAGTTCAGACGTGTGCTCTTCCG
AGATCTGG	CAAGCAGAAGACGGCATACGAGATccagatctGTGACTGGAGTTCAGACGTGTGCTCTTCCG
CTAAATTT	CAAGCAGAAGACGGCATACGAGATaaatttagGTGACTGGAGTTCAGACGTGTGCTCTTCCG
CCTACTCG	CAAGCAGAAGACGGCATACGAGATcgagtaggGTGACTGGAGTTCAGACGTGTGCTCTTCCG
AAAAGCAC	CAAGCAGAAGACGGCATACGAGATgtgcttttGTGACTGGAGTTCAGACGTGTGCTCTTCCG
TGGCACAA	CAAGCAGAAGACGGCATACGAGATttgtgccaGTGACTGGAGTTCAGACGTGTGCTCTTCCG
TAATGATT	CAAGCAGAAGACGGCATACGAGATaatcattaGTGACTGGAGTTCAGACGTGTGCTCTTCCG
GGAACGGG	CAAGCAGAAGACGGCATACGAGATcccgttccGTGACTGGAGTTCAGACGTGTGCTCTTCCG
TGGTTACT	CAAGCAGAAGACGGCATACGAGATagtaaccaGTGACTGGAGTTCAGACGTGTGCTCTTCCG
GGCAATTT	CAAGCAGAAGACGGCATACGAGATaaattgccGTGACTGGAGTTCAGACGTGTGCTCTTCCG
AGTCTTTG	CAAGCAGAAGACGGCATACGAGATcaaagactGTGACTGGAGTTCAGACGTGTGCTCTTCCG
CAAGGAGA	CAAGCAGAAGACGGCATACGAGATtctccttgGTGACTGGAGTTCAGACGTGTGCTCTTCCG
AGGCCCGG	CAAGCAGAAGACGGCATACGAGATccgggcctGTGACTGGAGTTCAGACGTGTGCTCTTCCG
ACGGCAGC	CAAGCAGAAGACGGCATACGAGATgctgccgtGTGACTGGAGTTCAGACGTGTGCTCTTCCG
GCCTCGGC	CAAGCAGAAGACGGCATACGAGATgccgaggcGTGACTGGAGTTCAGACGTGTGCTCTTCCG
CAGACATG	CAAGCAGAAGACGGCATACGAGATcatgtctgGTGACTGGAGTTCAGACGTGTGCTCTTCCG
GCCGTGAG	CAAGCAGAAGACGGCATACGAGATctcacggcGTGACTGGAGTTCAGACGTGTGCTCTTCCG
TATGTTGT	CAAGCAGAAGACGGCATACGAGATacaacataGTGACTGGAGTTCAGACGTGTGCTCTTCCG
TACGCACG	CAAGCAGAAGACGGCATACGAGATcgtgcgtaGTGACTGGAGTTCAGACGTGTGCTCTTCCG
GGCCGCTC	CAAGCAGAAGACGGCATACGAGATgagcggccGTGACTGGAGTTCAGACGTGTGCTCTTCCG
CAACTGCG	CAAGCAGAAGACGGCATACGAGATcgcagttgGTGACTGGAGTTCAGACGTGTGCTCTTCCG
CAGAATTA	CAAGCAGAAGACGGCATACGAGATtaattctgGTGACTGGAGTTCAGACGTGTGCTCTTCCG
GGAAAGAT	CAAGCAGAAGACGGCATACGAGATatctttccGTGACTGGAGTTCAGACGTGTGCTCTTCCG
