# Supplementary material for: Interfacial water confers transcription factors with dinucleotide specificity
Source: Nat Struct Mol Biol. 2025 Jan 3;32(4):650–61. doi: 10.1038/s41594-024-01449-6 (PMC11996681; doi:10.1038/s41594-024-01449-6)
Supplement: Supplementary file 4 — The SELEX data for the effect of mutation of Thr278 and Thr285 on binding of BARHL2 to the different homeobox-like sequences. The affinity data for homeobox-like sequences. The data for the effect of temperature on BARHL2 affinity to different homeobox sequences. [file 41594_2024_1449_MOESM4_ESM.xlsx]

## Sheet: clustermap_values_localmax
SourceData_Fig4a_localmax.
Local maximum indicator for values in the heatmap. A local maximum is defined as having higher values than its neighbors in Huddinge distance. For more detailed information, please refer to Nitta et al., 2015, eLife (https://doi.org/10.7554/eLife.04837)
Kmer	BARHL2-ctrl---T_T	empty	BARHL2-PKNOX1---N_R	BARHL2-HMX3---I_N	BARHL2-LBX1---T_A	BARHL2-ALX4---V_A	BARHL2-SIX6---N_Q	BARHL2-NANOG---T_M	BARHL2-MEOX2---V_M	BARHL2-HOXB13---I_V	BARHL2-PBX1---N_I	BARHL2-EMX1---V_T	BARHL2-NKX12---I_T	BARHL2-HOXA3---I_M	BARHL2-CDX1---I_A	BARHL2-DLX1---I_S
TAATTG	local_max	local_max	local_max	local_max	local_max	local_max	local_max	local_max	local_max	local_max	local_max
TAAACG	local_max	local_max
TAACCG	local_max
TAAGCG
TAAATG
TAAGTG
TAATCG	local_max	local_max
TAATGG
SourceData_Fig4a_values.
Values of 6mers enrichemnent in wells with BARHL mutants. BARHL-ctrl is for unchanged protein and "empty" is for the well with no protein,
	BARHL2-HMX3---I_N	BARHL2-EMX1---V_T	BARHL2-NKX12---I_T	BARHL2-NANOG---T_M	BARHL2-HOXB13---I_V	BARHL2-PBX1---N_I	BARHL2-ALX4---V_A	BARHL2-HOXA3---I_M	BARHL2-MEOX2---V_M	BARHL2-ctrl---T_T	BARHL2-CDX1---I_A	empty	BARHL2-DLX1---I_S	BARHL2-SIX6---N_Q	BARHL2-LBX1---T_A	BARHL2-PKNOX1---N_R
TAAACG	4	7.8	6.6	3.8	2.4	2.8	3.3	2.5	3.1	28	3.7	0.8	4.7	2.4	6.3	1.6
TAAATG	1.9	5.9	5	3.4	4.3	3.3	2.2	2.9	3	12.6	3.2	0.9	4	2	4.1	0.8
TAACCG	2	1.6	1.5	2.3	1.2	3.7	1.9	1.5	1.5	2.1	1.9	0.4	1.7	4.1	3.5	4.9
TAAGCG	2.4	3.2	2.4	3.6	1.2	1.4	1.9	2.4	2.7	3	1.8	1.1	1.9	1.6	2.9	1.1
TAAGTG	8.6	5.9	6.1	4.4	4	2.5	3.7	5	4.4	6.2	6.4	1.2	6.2	2.6	6.1	1.3
TAATCG	12.6	8	9.4	7.6	5.9	8.1	5.1	11.4	8.5	9.7	9.9	1.5	10.9	6.7	9	2.6
TAATGG	1.9	7.6	8	6.2	7.7	9.1	3.7	8.4	7.6	7.8	6.2	0.4	8.1	7	4.7	1.2
TAATTG	17.6	11.2	13.1	6	13.3	10.4	4.9	11.5	8.5	43.5	14	1.4	16.2	5.8	8	1.8
SourceData_Fig4b.
sequence	ctrlC	mC
CTAAACGG	0.066578843	0.003403005
CTAATTGG	0.048308606	0.004076023
CTAAATGG	0.021866714	0.003905398
CTAATCGG	0.006176999	0.001355514
CTAATGGG	0.011385456	0.002639936
CTAAGTGG	0.009241794	0.007009811
CTAAGCGG	0.003129138	0.003848524
CTAACCGG	0.00051475	0.000808095
SourceData_Fig4e.
sequence	0deg	10deg	20deg	30deg	40deg
CTAAATGG	0.02206783	0.022185921	0.021186913	0.020439117	0.015955793
CTAATCGG	0.008508396	0.008258636	0.008883636	0.00820809	0.006849588
CTAATTGG	0.033631874	0.034905476	0.034129515	0.036214546	0.027350509
CTAAACGG	0.041527824	0.040225071	0.035683222	0.02975027	0.019073591
CTAAGCGG	0.006256174	0.006199213	0.0059026	0.005207108	0.004289963
CTAACCGG	0.002627593	0.002450364	0.002527562	0.002417007	0.002503808
CTAATGGG	0.013908462	0.013969171	0.013923891	0.013139432	0.011338899
CTAAGTGG	0.013658215	0.012426349	0.01258577	0.011111742	0.008324761
