# Supplementary material for: Interfacial water confers transcription factors with dinucleotide specificity
Source: Nat Struct Mol Biol. 2025 Jan 3;32(4):650–61. doi: 10.1038/s41594-024-01449-6 (PMC11996681; doi:10.1038/s41594-024-01449-6)
Supplement: Supplementary file 5 — The prediction of minor groove width and electrostatic potential with DNAphi server (http://rohslab.usc.edu/DNAphi/serverBackend.php) for MYF5 complexes. The prediction of minor groove width and electrostatic potential with DNAphi server for BARHL5 complexes. The minor groove width was calculated with the w3DNA 2.0 server (http://web.x3dna.org/) for the BARHL2 complexes solved in this study. [file 41594_2024_1449_MOESM5_ESM.txt]

SourceData_ExtFig2a
>MYF5_AAAC
NA,NA,5.71,5.81,5.70,5.24,4.95,5.31,4.80,4.80,5.74,5.67,5.39,5.09,5.20,5.54
NA,NA
>MYF5_GTAC
NA,NA,5.54,5.20,5.09,5.39,5.67,5.74,4.80,4.80,5.74,5.67,5.39,5.09,5.20,5.54
NA,NA
>MYF5_ATAC
NA,NA,5.71,5.60,5.38,5.22,5.34,5.74,4.80,4.80,5.74,5.67,5.39,5.09,5.20,5.54
NA,NA
>MYF5_GAAC
NA,NA,5.54,5.42,5.56,5.28,5.26,5.31,4.80,4.80,5.74,5.67,5.39,5.09,5.20,5.54
NA,NA


SourceData_ExtFig2b
>MYF5_AAAC
NA,NA,-4.75,-5.20,-6.99,-7.46,-5.75,-6.99,-5.64,-5.64,-6.70,-5.23,-7.05,-5.25,-4.86,-4.81
NA,NA
>MYF5_GTAC
NA,NA,-4.81,-4.86,-5.25,-7.05,-5.23,-6.70,-5.64,-5.64,-6.70,-5.23,-7.05,-5.25,-4.86,-4.81
NA,NA
>MYF5_ATAC
NA,NA,-4.75,-4.96,-7.24,-7.34,-5.47,-6.70,-5.64,-5.64,-6.70,-5.23,-7.05,-5.25,-4.86,-4.81
NA,NA
>MYF5_GAAC
NA,NA,-4.81,-4.75,-5.06,-7.15,-5.58,-6.99,-5.64,-5.64,-6.70,-5.23,-7.05,-5.25,-4.86,-4.81
NA,NA

SourceData_ExtFig2c
>AC
NA,NA,5.22,5.82,5.82,5.10,4.43,4.62,4.73,4.36,NA,NA
>TT
NA,NA,5.22,5.82,5.57,4.36,4.24,5.30,5.08,4.33,NA,NA
>AT
NA,NA,5.22,5.82,5.82,4.75,3.84,5.08,4.97,4.33,NA,NA
>TC
NA,NA,5.22,5.82,5.57,4.81,4.56,5.25,5.02,4.36,NA,NA
>TG
NA,NA,5.22,5.82,5.57,4.90,5.08,5.19,4.66,4.03,NA,NA
>GT
NA,NA,5.22,5.82,5.49,4.48,4.14,5.31,5.38,4.33,NA,NA
>GC
NA,NA,5.22,5.82,5.49,5.01,4.63,5.15,5.08,4.36,NA,NA
>CC
NA,NA,5.22,5.82,5.80,4.87,4.36,5.16,5.16,4.36,NA,NA


SourceData_ExtFig2d
>AC
NA,NA,-5.26,-6.93,-6.93,-7.85,-8.27,-5.66,-5.47,-5.76,NA,NA
>TT
NA,NA,-5.26,-6.93,-7.23,-8.38,-8.77,-7.32,-5.80,-6.24,NA,NA
>AT
NA,NA,-5.26,-6.93,-6.93,-8.29,-9.42,-7.27,-5.41,-6.24,NA,NA
>TC
NA,NA,-5.26,-6.93,-7.23,-7.95,-7.97,-5.15,-5.09,-5.76,NA,NA
>TG
NA,NA,-5.26,-6.93,-7.23,-7.85,-7.27,-5.37,-5.67,-6.00,NA,NA
>GT
NA,NA,-5.26,-6.93,-7.36,-7.98,-6.18,-6.85,-5.43,-6.24,NA,NA
>GC
NA,NA,-5.26,-6.93,-7.36,-7.49,-5.65,-5.00,-5.23,-5.76,NA,NA
>CC
NA,NA,-5.26,-6.93,-7.07,-7.76,-5.76,-5.16,-5.16,-5.76,NA,NA


SourceData_ExtData_Fig2e					
	TA	AA	AN	NN	NG
TAAAC	4,8	4,5	4,4	6,4	7,5
TAATT	5,1	4,8	4,8	6,3	7,2
TAAAT	5	4,2	3,9	6	7
TAATC	5,1	4,5	4,8	6,5	7,1
TAATG	4,9	4,3	3,2	5	7,9
TAAGT	5	4,3	4,1	6,1	6,9
TAAGC	4,2	4,4	4,5	6,5	7,4
TAACC	5,2	4,8	5,3	6,9	7,3
